# Supplementary material for: 3-Acetyl-6-chloro-4-phenyl­quinolin-2(1H)-one
Source: Acta Crystallogr Sect E Struct Rep Online. 2009 Dec 24;66(Pt 1):o228. doi: 10.1107/S1600536809054087 (PMC2980191; doi:10.1107/S1600536809054087)
Supplement: Supplementary file 1 [file e-66-0o228-sup1.cif]

##############################################################################
###                                                                        ###
###        Electronic paper (Acta Crystallographica Section E)             ###
###                                                                        ###
##############################################################################
#                                                                            #
# This CIF contains the data in a paper accepted for publication in Acta     #
# Crystallographica Section E. It conforms to the requirements of Notes      #
# for Authors for Section E, and has been peer reviewed under the auspices   #
# of the IUCr Commission on Journals.                                        #
#                                                                            #
# Full details of the Crystallographic Information File format               #
# are given in the paper "The Crystallographic Information File (CIF):       #
# a New Standard Archive File for Crystallography" by S. R. Hall, F. H.      #
# Allen and I. D. Brown [Acta Cryst. (1991), A47, 655-685].                  #
#                                                                            #
# The current version of the core CIF dictionary is obtainable from          #
# ftp://ftp.iucr.org/pub/cif_core.dic. The current version number is 2.4.    #
#                                                                            #
# Software is freely available for graphical display of the structure(s) in  #
# this CIF.  For information consult the CIF home page http://www.iucr.org/  #
# cif/home.html                                                              #
#                                                                            #
# This file may be used for bona fide research purposes within the           #
# scientific community so long as proper attribution is given to the journal # 
# article from which it was obtained.                                        #
#                                                                            #
##############################################################################
                                             
data_global
_audit_creation_method     'SHELXL97'
_journal_date_recd_electronic     2009-12-09
_journal_date_accepted     2009-12-15
_journal_name_full     'Acta Crystallographica, Section E'
_journal_year     2010
_journal_volume     66
_journal_issue      1
_journal_page_first     o228
_journal_page_last     o228
_journal_paper_category     QO
_journal_coeditor_code     BT5138
_publ_contact_author_name     'Professor P.L. Nilantha Lakshman'
_publ_contact_author_address
;
Department of  Food science and Technology
Faculty of Agriculture
University of Ruhuna
Mapalana
Kamburupitiya (81100)
Sri Lanka.
;
_publ_contact_author_email     nilanthalakshman@yahoo.co.uk
_publ_contact_author_fax     '+94-41-2292384'
_publ_contact_author_phone     '+94-41-2292200'
_publ_section_title
;
3-Acetyl-6-chloro-4-phenylquinolin-2(1<i>H</i>)-one
;
loop_
    _publ_author_name
    _publ_author_footnote
    _publ_author_address
    'A. Kalyana Sundar' .
;
Department of Physics
Madurai Kamaraj University
Madurai 625 021
India
;
    'S. Natarajan' .
;
Department of Physics
Madurai Kamaraj University
Madurai 625 021
India
;
    'S. Sarveswari' .
;
Organic Chemistry Division
School of Advanced Sciences
VIT University
Vellore 632 014
India
;
    'V. Vijayakumar' .
;
Organic Chemistry Division
School of Advanced Sciences
VIT University
Vellore 632 014
India
;
    'P. L. Nilantha Lakshman' .
;
Department of Food science and Technology
Faculty of Agriculture
University of Ruhuna
Mapalana
Kamburupitiya 81100
Sri Lanka
;
data_I
_audit_creation_method     SHELXL-97
_chemical_name_systematic
;
3-Acetyl-6-chloro-4-phenylquinolin-2(1<i>H</i>)-one
;
_chemical_name_common     ?
_chemical_formula_moiety     'C17 H12 Cl N O2'
_chemical_formula_sum     'C17 H12 Cl N O2'
_chemical_formula_iupac     'C17 H12 Cl N O2'
_chemical_formula_weight     297.725
_chemical_melting_point     ?
_symmetry_cell_setting     monoclinic
_symmetry_space_group_name_H-M     'P 21/n'
loop_
    _symmetry_equiv_pos_as_xyz
    'x, y, z'
    '-x+1/2, y+1/2, -z+1/2'
    '-x, -y, -z'
    'x-1/2, -y-1/2, z-1/2'
_cell_length_a     10.043(5)
_cell_length_b     18.663(9)
_cell_length_c     15.537(7)
_cell_angle_alpha     90.00
_cell_angle_beta     91.811(5)
_cell_angle_gamma     90.00
_cell_volume     2911(2)
_cell_formula_units_Z     8
_cell_measurement_reflns_used     25
_cell_measurement_theta_min     2
_cell_measurement_theta_max     25
_cell_measurement_temperature     293(2)
_exptl_crystal_description     block
_exptl_crystal_colour     colourless
_exptl_crystal_size_max     0.17
_exptl_crystal_size_mid     0.14
_exptl_crystal_size_min     0.11
_exptl_crystal_density_diffrn     1.359
_exptl_crystal_density_meas     ?
_exptl_crystal_density_method     'not measured'
_exptl_crystal_F_000     1232
_exptl_absorpt_coefficient_mu     0.265
_exptl_absorpt_correction_type     psi-scan
_exptl_absorpt_process_details     '(North <i>et al.</i>,  1968)'
_exptl_absorpt_correction_T_min     0.955
_exptl_absorpt_correction_T_max     0.967
_exptl_special_details
;
;
_diffrn_ambient_temperature     293(2)
_diffrn_radiation_type     MoK\a
_diffrn_radiation_wavelength     0.71069
_diffrn_radiation_source     'fine-focus sealed tube'
_diffrn_radiation_monochromator     graphite
_diffrn_measurement_device_type     'Nonius MACH-3'
_diffrn_measurement_method     \w-2\q
_diffrn_detector_area_resol_mean     ?
_diffrn_reflns_number     5771
_diffrn_reflns_av_R_equivalents     0.0150
_diffrn_reflns_av_sigmaI/netI     0.0503
_diffrn_reflns_theta_min     2.18
_diffrn_reflns_theta_max     24.97
_diffrn_reflns_theta_full     24.97
_diffrn_measured_fraction_theta_max     0.999
_diffrn_measured_fraction_theta_full     0.999
_diffrn_reflns_limit_h_min     0
_diffrn_reflns_limit_h_max     11
_diffrn_reflns_limit_k_min     -1
_diffrn_reflns_limit_k_max     22
_diffrn_reflns_limit_l_min     -18
_diffrn_reflns_limit_l_max     18
_diffrn_standards_number     2
_diffrn_standards_interval_count     ?
_diffrn_standards_interval_time     60
_diffrn_standards_decay_%     0
_refine_special_details
;
Refinement of <i>F</i>^2^ against ALL reflections. The weighted <i>R</i>-factor
<i>wR</i> and goodness of fit <i>S</i> are based on <i>F</i>^2^, conventional
<i>R</i>-factors <i>R</i> are based on <i>F</i>, with <i>F</i> set to zero for
negative <i>F</i>^2^. The threshold expression of <i>F</i>^2^ >
\s(<i>F</i>^2^) is used only for calculating <i>R</i>-factors(gt) <i>etc</i>.
and is not relevant to the choice of reflections for refinement.
<i>R</i>-factors based on <i>F</i>^2^ are statistically about twice as large
as those based on <i>F</i>, and <i>R</i>- factors based on ALL data will be
even larger.
;
_reflns_number_total     5104
_reflns_number_gt     2567
_reflns_threshold_expression     I>2\s(I)
_refine_ls_structure_factor_coef     Fsqd
_refine_ls_matrix_type     full
_refine_ls_R_factor_all     0.1195
_refine_ls_R_factor_gt     0.0409
_refine_ls_wR_factor_gt     0.0947
_refine_ls_wR_factor_ref     0.1225
_refine_ls_goodness_of_fit_ref     0.996
_refine_ls_restrained_S_all     0.996
_refine_ls_number_reflns     5104
_refine_ls_number_parameters     389
_refine_ls_number_restraints     0
_refine_ls_hydrogen_treatment     mixed
_refine_ls_weighting_scheme     calc
_refine_ls_weighting_details
         'calc w=1/[\s^2^(Fo^2^)+(0.0478P)^2^+0.7220P] where P=(Fo^2^+2Fc^2^)/3'
_atom_sites_solution_hydrogens     geom
_atom_sites_solution_primary     direct
_atom_sites_solution_secondary     difmap
_refine_ls_shift/su_max     0.000
_refine_ls_shift/su_mean     0.000
_refine_diff_density_max     0.216
_refine_diff_density_min     -0.177
_refine_ls_extinction_method     none
_refine_ls_extinction_coef     ?
loop_
    _atom_type_symbol
    _atom_type_description
    _atom_type_scat_dispersion_real
    _atom_type_scat_dispersion_imag
    _atom_type_scat_source
    'C' 'C' 0.0033 0.0016
                         'International Tables Vol C Tables 4.2.6.8 and 6.1.1.4'
    'H' 'H' 0.0000 0.0000
                         'International Tables Vol C Tables 4.2.6.8 and 6.1.1.4'
    'N' 'N' 0.0061 0.0033
                         'International Tables Vol C Tables 4.2.6.8 and 6.1.1.4'
    'O' 'O' 0.0106 0.0060
                         'International Tables Vol C Tables 4.2.6.8 and 6.1.1.4'
    'Cl' 'Cl' 0.1484 0.1585
                         'International Tables Vol C Tables 4.2.6.8 and 6.1.1.4'
_computing_data_collection     'CAD-4 EXPRESS (Enraf--Nonius, 1994)'
_computing_cell_refinement     'CAD-4 EXPRESS (Enraf--Nonius, 1994)'
_computing_data_reduction     'XCAD4 (Harms & Wocadlo, 1996)'
_computing_structure_solution     'SHELXS97 (Sheldrick, 2008)'
_computing_structure_refinement     'SHELXL97 (Sheldrick, 2008)'
_computing_molecular_graphics     'PLATON (Spek, 2009)'
_computing_publication_material     'SHELXL97 (Sheldrick, 2008)'
loop_
    _atom_site_type_symbol
    _atom_site_label
    _atom_site_fract_x
    _atom_site_fract_y
    _atom_site_fract_z
    _atom_site_U_iso_or_equiv
    _atom_site_adp_type
    _atom_site_calc_flag
    _atom_site_refinement_flags
    _atom_site_occupancy
    _atom_site_disorder_assembly
    _atom_site_disorder_group
    H H1 0.316(3) 0.4766(17) 0.3548(19) 0.084(10) Uiso d . 1 . .
    H H2 0.433(3) 0.4103(15) 0.4718(18) 0.073(9) Uiso d . 1 . .
    C C2 0.2436(3) 0.38557(15) 0.48154(18) 0.0546(7) Uani d . 1 . .
    C C3 0.1547(3) 0.34166(14) 0.53187(16) 0.0490(7) Uani d . 1 . .
    C C4 0.2019(3) 0.29962(14) 0.59716(16) 0.0478(7) Uani d . 1 . .
    C C5 0.3441(3) 0.29580(14) 0.61547(17) 0.0485(7) Uani d . 1 . .
    C C6 0.4299(3) 0.33733(14) 0.56559(17) 0.0503(7) Uani d . 1 . .
    C C7 0.5675(3) 0.33402(16) 0.5801(2) 0.0637(8) Uani d . 1 . .
    H H7 0.6233 0.3615 0.5466 0.076 Uiso calc R 1 . .
    C C8 0.6211(3) 0.29074(18) 0.6431(2) 0.0702(9) Uani d . 1 . .
    H H8 0.7129 0.2888 0.6528 0.084 Uiso calc R 1 . .
    C C9 0.5373(3) 0.24975(17) 0.69226(19) 0.0657(9) Uani d . 1 . .
    C C10 0.4021(3) 0.25169(16) 0.67917(18) 0.0583(8) Uani d . 1 . .
    H H10 0.3482 0.2234 0.7129 0.070 Uiso calc R 1 . .
    C C11 0.1106(2) 0.25720(14) 0.65164(17) 0.0474(7) Uani d . 1 . .
    C C12 0.0419(3) 0.19869(16) 0.6198(2) 0.0678(9) Uani d . 1 . .
    H H12 0.0509 0.1850 0.5628 0.081 Uiso calc R 1 . .
    C C13 -0.0410(3) 0.16005(18) 0.6726(3) 0.0794(10) Uani d . 1 . .
    H H13 -0.0875 0.1206 0.6507 0.095 Uiso calc R 1 . .
    C C14 -0.0545(3) 0.17966(19) 0.7567(2) 0.0748(10) Uani d . 1 . .
    H H14 -0.1102 0.1537 0.7919 0.090 Uiso calc R 1 . .
    C C15 0.0141(3) 0.23736(19) 0.7888(2) 0.0763(10) Uani d . 1 . .
    H H15 0.0056 0.2505 0.8461 0.092 Uiso calc R 1 . .
    C C16 0.0953(3) 0.27593(16) 0.7369(2) 0.0666(9) Uani d . 1 . .
    H H16 0.1409 0.3154 0.7593 0.080 Uiso calc R 1 . .
    C C17 0.0084(3) 0.34993(18) 0.51066(19) 0.0617(8) Uani d . 1 . .
    C C18 -0.0616(4) 0.4092(2) 0.5505(3) 0.1200(16) Uani d . 1 . .
    H H18A -0.1458 0.4165 0.5209 0.180 Uiso calc R 1 . .
    H H18B -0.0090 0.4520 0.5471 0.180 Uiso calc R 1 . .
    H H18C -0.0761 0.3981 0.6098 0.180 Uiso calc R 1 . .
    O O3 0.20241(19) 0.42606(11) 0.42292(13) 0.0695(6) Uani d . 1 . .
    C C22 0.5109(3) 0.48911(15) 0.33411(18) 0.0540(7) Uani d . 1 . .
    C C23 0.6000(3) 0.51645(14) 0.26931(17) 0.0509(7) Uani d . 1 . .
    C C24 0.5525(3) 0.55259(14) 0.19914(17) 0.0496(7) Uani d . 1 . .
    C C25 0.4099(3) 0.56463(15) 0.18733(17) 0.0516(7) Uani d . 1 . .
    C C26 0.3239(3) 0.53486(14) 0.24734(18) 0.0510(7) Uani d . 1 . .
    C C27 0.1863(3) 0.54169(16) 0.2368(2) 0.0623(8) Uani d . 1 . .
    H H27 0.1307 0.5204 0.2761 0.075 Uiso calc R 1 . .
    C C28 0.1325(3) 0.57966(17) 0.1688(2) 0.0680(9) Uani d . 1 . .
    H H28 0.0406 0.5846 0.1618 0.082 Uiso calc R 1 . .
    C C29 0.2171(3) 0.61076(17) 0.11031(19) 0.0671(9) Uani d . 1 . .
    C C30 0.3526(3) 0.60242(17) 0.11801(19) 0.0645(8) Uani d . 1 . .
    H H30 0.4068 0.6221 0.0767 0.077 Uiso calc R 1 . .
    C C31 0.6424(3) 0.57753(16) 0.12980(17) 0.0527(7) Uani d . 1 . .
    C C32 0.7112(3) 0.52777(19) 0.0823(2) 0.0745(9) Uani d . 1 . .
    H H32 0.7018 0.4792 0.0938 0.089 Uiso calc R 1 . .
    C C33 0.7940(4) 0.5498(2) 0.0177(2) 0.0924(12) Uani d . 1 . .
    H H33 0.8403 0.5160 -0.0136 0.111 Uiso calc R 1 . .
    C C34 0.8076(3) 0.6212(3) -0.0001(2) 0.0867(12) Uani d . 1 . .
    H H34 0.8627 0.6358 -0.0437 0.104 Uiso calc R 1 . .
    C C35 0.7409(3) 0.6706(2) 0.0460(2) 0.0774(10) Uani d . 1 . .
    H H35 0.7510 0.7191 0.0342 0.093 Uiso calc R 1 . .
    C C36 0.6580(3) 0.64907(17) 0.11062(19) 0.0648(8) Uani d . 1 . .
    H H36 0.6121 0.6833 0.1415 0.078 Uiso calc R 1 . .
    C C37 0.7460(3) 0.50148(17) 0.28466(17) 0.0565(8) Uani d . 1 . .
    C C38 0.7913(3) 0.42529(17) 0.2902(3) 0.0913(11) Uani d . 1 . .
    H H38A 0.7661 0.4008 0.2379 0.137 Uiso calc R 1 . .
    H H38B 0.7505 0.4023 0.3379 0.137 Uiso calc R 1 . .
    H H38C 0.8864 0.4239 0.2983 0.137 Uiso calc R 1 . .
    O O4 0.5515(2) 0.45877(11) 0.40079(13) 0.0677(6) Uani d . 1 . .
    N N1 0.3760(2) 0.38020(13) 0.50155(15) 0.0564(6) Uani d . 1 . .
    N N2 0.3779(3) 0.49874(13) 0.31750(15) 0.0553(6) Uani d . 1 . .
    O O1 -0.0477(3) 0.30921(15) 0.46303(19) 0.1134(9) Uani d . 1 . .
    O O2 0.8246(2) 0.55021(12) 0.28979(15) 0.0813(7) Uani d . 1 . .
    Cl Cl1 0.60397(9) 0.19417(7) 0.77191(7) 0.1139(4) Uani d . 1 . .
    Cl Cl2 0.15123(9) 0.65908(6) 0.02361(6) 0.0999(4) Uani d . 1 . .
loop_
    _atom_site_aniso_label
    _atom_site_aniso_U_11
    _atom_site_aniso_U_22
    _atom_site_aniso_U_33
    _atom_site_aniso_U_12
    _atom_site_aniso_U_13
    _atom_site_aniso_U_23
    C2 0.060(2) 0.0565(19) 0.0479(17) -0.0054(15) 0.0101(15) 0.0036(15)
    C3 0.0520(16) 0.0511(17) 0.0443(15) -0.0056(14) 0.0084(13) 0.0003(14)
    C4 0.0523(17) 0.0437(16) 0.0479(16) -0.0037(13) 0.0105(13) -0.0030(13)
    C5 0.0505(17) 0.0454(16) 0.0501(16) -0.0034(14) 0.0107(13) -0.0038(14)
    C6 0.0542(18) 0.0470(16) 0.0501(17) -0.0045(14) 0.0089(14) -0.0023(14)
    C7 0.0529(19) 0.069(2) 0.070(2) -0.0135(16) 0.0154(16) 0.0013(17)
    C8 0.0497(18) 0.085(2) 0.076(2) -0.0036(18) 0.0037(16) 0.007(2)
    C9 0.0530(19) 0.076(2) 0.069(2) 0.0034(16) 0.0095(16) 0.0154(17)
    C10 0.0526(18) 0.0593(19) 0.0640(19) -0.0007(15) 0.0158(15) 0.0086(16)
    C11 0.0426(15) 0.0479(17) 0.0521(17) 0.0028(13) 0.0079(13) 0.0070(14)
    C12 0.068(2) 0.066(2) 0.069(2) -0.0150(18) -0.0003(16) 0.0054(17)
    C13 0.062(2) 0.071(2) 0.104(3) -0.0253(18) -0.008(2) 0.023(2)
    C14 0.0497(19) 0.079(3) 0.096(3) 0.0066(18) 0.0165(18) 0.040(2)
    C15 0.086(2) 0.070(2) 0.075(2) 0.005(2) 0.031(2) 0.0133(19)
    C16 0.075(2) 0.0580(19) 0.069(2) -0.0048(16) 0.0233(17) 0.0036(16)
    C17 0.061(2) 0.070(2) 0.0540(19) -0.0131(18) 0.0008(16) 0.0155(17)
    C18 0.062(2) 0.148(4) 0.150(4) 0.021(2) 0.007(2) -0.056(3)
    O3 0.0667(13) 0.0785(15) 0.0636(13) -0.0070(11) 0.0064(11) 0.0250(12)
    C22 0.065(2) 0.0456(17) 0.0517(19) -0.0083(15) 0.0096(15) 0.0025(14)
    C23 0.0564(18) 0.0438(16) 0.0529(17) -0.0061(14) 0.0064(14) 0.0009(14)
    C24 0.0512(17) 0.0461(17) 0.0520(17) -0.0047(13) 0.0084(14) -0.0015(14)
    C25 0.0525(17) 0.0527(17) 0.0503(17) -0.0030(14) 0.0112(14) 0.0027(14)
    C26 0.0569(18) 0.0448(16) 0.0520(17) -0.0033(14) 0.0137(14) 0.0016(14)
    C27 0.0556(19) 0.066(2) 0.066(2) -0.0048(16) 0.0230(16) 0.0043(17)
    C28 0.0487(18) 0.078(2) 0.078(2) 0.0020(17) 0.0134(17) 0.0088(19)
    C29 0.055(2) 0.078(2) 0.069(2) 0.0055(16) 0.0119(16) 0.0189(17)
    C30 0.0538(19) 0.081(2) 0.0591(19) -0.0009(16) 0.0145(15) 0.0191(17)
    C31 0.0457(16) 0.0646(19) 0.0481(16) -0.0035(15) 0.0068(13) 0.0030(15)
    C32 0.071(2) 0.077(2) 0.076(2) -0.0058(18) 0.0191(19) -0.0045(19)
    C33 0.083(3) 0.122(3) 0.074(2) 0.002(2) 0.034(2) -0.012(2)
    C34 0.057(2) 0.139(4) 0.064(2) -0.012(2) 0.0140(17) 0.021(2)
    C35 0.061(2) 0.093(3) 0.079(2) -0.0124(19) 0.0078(18) 0.029(2)
    C36 0.0572(19) 0.070(2) 0.068(2) -0.0015(16) 0.0098(16) 0.0126(17)
    C37 0.0568(19) 0.058(2) 0.0544(18) -0.0079(16) 0.0008(14) 0.0053(15)
    C38 0.072(2) 0.064(2) 0.138(3) 0.0064(19) -0.001(2) 0.011(2)
    O4 0.0733(14) 0.0715(14) 0.0584(13) -0.0113(11) 0.0020(11) 0.0184(11)
    N1 0.0574(16) 0.0558(16) 0.0566(16) -0.0119(13) 0.0096(13) 0.0084(13)
    N2 0.0586(17) 0.0535(15) 0.0546(15) -0.0056(13) 0.0168(13) 0.0062(12)
    O1 0.099(2) 0.107(2) 0.130(2) -0.0089(17) -0.0444(17) -0.0113(18)
    O2 0.0640(14) 0.0715(15) 0.1075(18) -0.0165(12) -0.0092(13) 0.0025(13)
    Cl1 0.0605(6) 0.1552(10) 0.1260(9) 0.0132(6) 0.0028(5) 0.0715(8)
    Cl2 0.0609(5) 0.1354(9) 0.1034(7) 0.0066(5) 0.0018(5) 0.0541(7)
_geom_special_details
;
All e.s.d.'s (except the e.s.d. in the dihedral angle between two l.s. planes)
are estimated using the full covariance matrix. The cell e.s.d.'s are taken
into account individually in the estimation of e.s.d.'s in distances, angles
and torsion angles; correlations between e.s.d.'s in cell parameters are only
used when they are defined by crystal symmetry. An approximate (isotropic)
treatment of cell e.s.d.'s is used for estimating e.s.d.'s involving l.s.
planes.
;
loop_
    _geom_bond_atom_site_label_1
    _geom_bond_atom_site_label_2
    _geom_bond_site_symmetry_2
    _geom_bond_distance
    _geom_bond_publ_flag
    C2 O3 . 1.244(3) ?
    C2 N1 . 1.360(4) ?
    C2 C3 . 1.457(4) ?
    C3 C4 . 1.356(3) ?
    C3 C17 . 1.504(4) ?
    C4 C5 . 1.449(4) ?
    C4 C11 . 1.494(3) ?
    C5 C10 . 1.400(4) ?
    C5 C6 . 1.410(4) ?
    C6 N1 . 1.374(3) ?
    C6 C7 . 1.395(4) ?
    C7 C8 . 1.366(4) ?
    C7 H7 . 0.9300 ?
    C8 C9 . 1.385(4) ?
    C8 H8 . 0.9300 ?
    C9 C10 . 1.367(4) ?
    C9 Cl1 . 1.733(3) ?
    C10 H10 . 0.9300 ?
    C11 C12 . 1.375(4) ?
    C11 C16 . 1.383(4) ?
    C12 C13 . 1.389(4) ?
    C12 H12 . 0.9300 ?
    C13 C14 . 1.368(5) ?
    C13 H13 . 0.9300 ?
    C14 C15 . 1.364(4) ?
    C14 H14 . 0.9300 ?
    C15 C16 . 1.370(4) ?
    C15 H15 . 0.9300 ?
    C16 H16 . 0.9300 ?
    C17 O1 . 1.190(3) ?
    C17 C18 . 1.459(5) ?
    C18 H18A . 0.9600 ?
    C18 H18B . 0.9600 ?
    C18 H18C . 0.9600 ?
    C22 O4 . 1.238(3) ?
    C22 N2 . 1.365(4) ?
    C22 C23 . 1.460(4) ?
    C23 C24 . 1.356(4) ?
    C23 C37 . 1.504(4) ?
    C24 C25 . 1.455(4) ?
    C24 C31 . 1.501(4) ?
    C25 C30 . 1.397(4) ?
    C25 C26 . 1.405(4) ?
    C26 N2 . 1.378(3) ?
    C26 C27 . 1.393(4) ?
    C27 C28 . 1.369(4) ?
    C27 H27 . 0.9300 ?
    C28 C29 . 1.390(4) ?
    C28 H28 . 0.9300 ?
    C29 C30 . 1.371(4) ?
    C29 Cl2 . 1.735(3) ?
    C30 H30 . 0.9300 ?
    C31 C36 . 1.378(4) ?
    C31 C32 . 1.385(4) ?
    C32 C33 . 1.385(4) ?
    C32 H32 . 0.9300 ?
    C33 C34 . 1.368(5) ?
    C33 H33 . 0.9300 ?
    C34 C35 . 1.358(5) ?
    C34 H34 . 0.9300 ?
    C35 C36 . 1.384(4) ?
    C35 H35 . 0.9300 ?
    C36 H36 . 0.9300 ?
    C37 O2 . 1.206(3) ?
    C37 C38 . 1.495(4) ?
    C38 H38A . 0.9600 ?
    C38 H38B . 0.9600 ?
    C38 H38C . 0.9600 ?
    N1 H2 . 0.93(3) ?
    N2 H1 . 0.96(3) ?
loop_
    _geom_angle_atom_site_label_1
    _geom_angle_atom_site_label_2
    _geom_angle_atom_site_label_3
    _geom_angle_site_symmetry_1
    _geom_angle_site_symmetry_3
    _geom_angle
    _geom_angle_publ_flag
    O3 C2 N1 . . 120.8(3) ?
    O3 C2 C3 . . 122.6(3) ?
    N1 C2 C3 . . 116.5(3) ?
    C4 C3 C2 . . 121.4(3) ?
    C4 C3 C17 . . 122.6(2) ?
    C2 C3 C17 . . 115.8(2) ?
    C3 C4 C5 . . 119.6(2) ?
    C3 C4 C11 . . 121.6(2) ?
    C5 C4 C11 . . 118.8(2) ?
    C10 C5 C6 . . 117.6(3) ?
    C10 C5 C4 . . 123.6(2) ?
    C6 C5 C4 . . 118.7(3) ?
    N1 C6 C7 . . 120.6(3) ?
    N1 C6 C5 . . 119.0(3) ?
    C7 C6 C5 . . 120.5(3) ?
    C8 C7 C6 . . 120.5(3) ?
    C8 C7 H7 . . 119.8 ?
    C6 C7 H7 . . 119.8 ?
    C7 C8 C9 . . 119.3(3) ?
    C7 C8 H8 . . 120.3 ?
    C9 C8 H8 . . 120.3 ?
    C10 C9 C8 . . 121.4(3) ?
    C10 C9 Cl1 . . 118.8(2) ?
    C8 C9 Cl1 . . 119.8(2) ?
    C9 C10 C5 . . 120.7(3) ?
    C9 C10 H10 . . 119.7 ?
    C5 C10 H10 . . 119.7 ?
    C12 C11 C16 . . 118.4(3) ?
    C12 C11 C4 . . 121.8(3) ?
    C16 C11 C4 . . 119.8(2) ?
    C11 C12 C13 . . 120.2(3) ?
    C11 C12 H12 . . 119.9 ?
    C13 C12 H12 . . 119.9 ?
    C14 C13 C12 . . 120.3(3) ?
    C14 C13 H13 . . 119.8 ?
    C12 C13 H13 . . 119.8 ?
    C15 C14 C13 . . 119.8(3) ?
    C15 C14 H14 . . 120.1 ?
    C13 C14 H14 . . 120.1 ?
    C14 C15 C16 . . 120.2(3) ?
    C14 C15 H15 . . 119.9 ?
    C16 C15 H15 . . 119.9 ?
    C15 C16 C11 . . 121.2(3) ?
    C15 C16 H16 . . 119.4 ?
    C11 C16 H16 . . 119.4 ?
    O1 C17 C18 . . 121.5(3) ?
    O1 C17 C3 . . 120.7(3) ?
    C18 C17 C3 . . 117.7(3) ?
    C17 C18 H18A . . 109.5 ?
    C17 C18 H18B . . 109.5 ?
    H18A C18 H18B . . 109.5 ?
    C17 C18 H18C . . 109.5 ?
    H18A C18 H18C . . 109.5 ?
    H18B C18 H18C . . 109.5 ?
    O4 C22 N2 . . 120.9(2) ?
    O4 C22 C23 . . 123.0(3) ?
    N2 C22 C23 . . 116.2(3) ?
    C24 C23 C22 . . 121.4(3) ?
    C24 C23 C37 . . 122.5(2) ?
    C22 C23 C37 . . 116.2(3) ?
    C23 C24 C25 . . 119.9(2) ?
    C23 C24 C31 . . 121.8(2) ?
    C25 C24 C31 . . 118.3(2) ?
    C30 C25 C26 . . 117.7(3) ?
    C30 C25 C24 . . 123.7(2) ?
    C26 C25 C24 . . 118.6(3) ?
    N2 C26 C27 . . 120.1(2) ?
    N2 C26 C25 . . 118.9(3) ?
    C27 C26 C25 . . 120.9(3) ?
    C28 C27 C26 . . 120.3(3) ?
    C28 C27 H27 . . 119.9 ?
    C26 C27 H27 . . 119.9 ?
    C27 C28 C29 . . 119.1(3) ?
    C27 C28 H28 . . 120.5 ?
    C29 C28 H28 . . 120.5 ?
    C30 C29 C28 . . 121.4(3) ?
    C30 C29 Cl2 . . 118.7(2) ?
    C28 C29 Cl2 . . 119.9(2) ?
    C29 C30 C25 . . 120.6(3) ?
    C29 C30 H30 . . 119.7 ?
    C25 C30 H30 . . 119.7 ?
    C36 C31 C32 . . 118.2(3) ?
    C36 C31 C24 . . 122.0(3) ?
    C32 C31 C24 . . 119.8(3) ?
    C31 C32 C33 . . 120.5(3) ?
    C31 C32 H32 . . 119.7 ?
    C33 C32 H32 . . 119.7 ?
    C34 C33 C32 . . 120.1(3) ?
    C34 C33 H33 . . 120.0 ?
    C32 C33 H33 . . 120.0 ?
    C35 C34 C33 . . 120.1(3) ?
    C35 C34 H34 . . 120.0 ?
    C33 C34 H34 . . 120.0 ?
    C34 C35 C36 . . 120.2(3) ?
    C34 C35 H35 . . 119.9 ?
    C36 C35 H35 . . 119.9 ?
    C31 C36 C35 . . 120.9(3) ?
    C31 C36 H36 . . 119.6 ?
    C35 C36 H36 . . 119.6 ?
    O2 C37 C38 . . 121.1(3) ?
    O2 C37 C23 . . 120.2(3) ?
    C38 C37 C23 . . 118.7(3) ?
    C37 C38 H38A . . 109.5 ?
    C37 C38 H38B . . 109.5 ?
    H38A C38 H38B . . 109.5 ?
    C37 C38 H38C . . 109.5 ?
    H38A C38 H38C . . 109.5 ?
    H38B C38 H38C . . 109.5 ?
    C2 N1 C6 . . 124.6(2) ?
    C2 N1 H2 . . 116.8(18) ?
    C6 N1 H2 . . 118.4(18) ?
    C22 N2 C26 . . 124.9(2) ?
    C22 N2 H1 . . 118.6(18) ?
    C26 N2 H1 . . 116.4(18) ?
loop_
    _geom_torsion_atom_site_label_1
    _geom_torsion_atom_site_label_2
    _geom_torsion_atom_site_label_3
    _geom_torsion_atom_site_label_4
    _geom_torsion_site_symmetry_1
    _geom_torsion_site_symmetry_2
    _geom_torsion_site_symmetry_3
    _geom_torsion_site_symmetry_4
    _geom_torsion
    _geom_torsion_publ_flag
    O3 C2 C3 C4 . . . . -178.0(3) ?
    N1 C2 C3 C4 . . . . 2.2(4) ?
    O3 C2 C3 C17 . . . . -1.9(4) ?
    N1 C2 C3 C17 . . . . 178.2(3) ?
    C2 C3 C4 C5 . . . . -2.5(4) ?
    C17 C3 C4 C5 . . . . -178.2(3) ?
    C2 C3 C4 C11 . . . . 177.0(2) ?
    C17 C3 C4 C11 . . . . 1.3(4) ?
    C3 C4 C5 C10 . . . . -177.3(3) ?
    C11 C4 C5 C10 . . . . 3.2(4) ?
    C3 C4 C5 C6 . . . . 1.3(4) ?
    C11 C4 C5 C6 . . . . -178.3(2) ?
    C10 C5 C6 N1 . . . . 178.9(2) ?
    C4 C5 C6 N1 . . . . 0.2(4) ?
    C10 C5 C6 C7 . . . . -0.1(4) ?
    C4 C5 C6 C7 . . . . -178.7(2) ?
    N1 C6 C7 C8 . . . . -179.2(3) ?
    C5 C6 C7 C8 . . . . -0.3(4) ?
    C6 C7 C8 C9 . . . . 0.4(5) ?
    C7 C8 C9 C10 . . . . 0.0(5) ?
    C7 C8 C9 Cl1 . . . . 179.6(2) ?
    C8 C9 C10 C5 . . . . -0.3(5) ?
    Cl1 C9 C10 C5 . . . . -180.0(2) ?
    C6 C5 C10 C9 . . . . 0.4(4) ?
    C4 C5 C10 C9 . . . . 178.9(3) ?
    C3 C4 C11 C12 . . . . 70.2(4) ?
    C5 C4 C11 C12 . . . . -110.3(3) ?
    C3 C4 C11 C16 . . . . -110.8(3) ?
    C5 C4 C11 C16 . . . . 68.7(3) ?
    C16 C11 C12 C13 . . . . 0.3(4) ?
    C4 C11 C12 C13 . . . . 179.3(3) ?
    C11 C12 C13 C14 . . . . -0.3(5) ?
    C12 C13 C14 C15 . . . . -0.2(5) ?
    C13 C14 C15 C16 . . . . 0.6(5) ?
    C14 C15 C16 C11 . . . . -0.6(5) ?
    C12 C11 C16 C15 . . . . 0.2(4) ?
    C4 C11 C16 C15 . . . . -178.9(3) ?
    C4 C3 C17 O1 . . . . -87.4(4) ?
    C2 C3 C17 O1 . . . . 96.6(4) ?
    C4 C3 C17 C18 . . . . 92.4(4) ?
    C2 C3 C17 C18 . . . . -83.5(4) ?
    O4 C22 C23 C24 . . . . -176.6(3) ?
    N2 C22 C23 C24 . . . . 3.4(4) ?
    O4 C22 C23 C37 . . . . 4.0(4) ?
    N2 C22 C23 C37 . . . . -176.0(2) ?
    C22 C23 C24 C25 . . . . -0.1(4) ?
    C37 C23 C24 C25 . . . . 179.2(3) ?
    C22 C23 C24 C31 . . . . -176.7(2) ?
    C37 C23 C24 C31 . . . . 2.6(4) ?
    C23 C24 C25 C30 . . . . 178.7(3) ?
    C31 C24 C25 C30 . . . . -4.6(4) ?
    C23 C24 C25 C26 . . . . -3.3(4) ?
    C31 C24 C25 C26 . . . . 173.4(2) ?
    C30 C25 C26 N2 . . . . -178.5(2) ?
    C24 C25 C26 N2 . . . . 3.4(4) ?
    C30 C25 C26 C27 . . . . 1.3(4) ?
    C24 C25 C26 C27 . . . . -176.8(3) ?
    N2 C26 C27 C28 . . . . 177.7(3) ?
    C25 C26 C27 C28 . . . . -2.0(4) ?
    C26 C27 C28 C29 . . . . 0.4(5) ?
    C27 C28 C29 C30 . . . . 1.9(5) ?
    C27 C28 C29 Cl2 . . . . 180.0(2) ?
    C28 C29 C30 C25 . . . . -2.7(5) ?
    Cl2 C29 C30 C25 . . . . 179.3(2) ?
    C26 C25 C30 C29 . . . . 1.0(4) ?
    C24 C25 C30 C29 . . . . 179.0(3) ?
    C23 C24 C31 C36 . . . . -117.9(3) ?
    C25 C24 C31 C36 . . . . 65.5(4) ?
    C23 C24 C31 C32 . . . . 63.0(4) ?
    C25 C24 C31 C32 . . . . -113.7(3) ?
    C36 C31 C32 C33 . . . . 0.4(5) ?
    C24 C31 C32 C33 . . . . 179.6(3) ?
    C31 C32 C33 C34 . . . . -0.5(5) ?
    C32 C33 C34 C35 . . . . 0.5(6) ?
    C33 C34 C35 C36 . . . . -0.6(5) ?
    C32 C31 C36 C35 . . . . -0.5(4) ?
    C24 C31 C36 C35 . . . . -179.6(3) ?
    C34 C35 C36 C31 . . . . 0.5(5) ?
    C24 C23 C37 O2 . . . . 58.7(4) ?
    C22 C23 C37 O2 . . . . -122.0(3) ?
    C24 C23 C37 C38 . . . . -119.2(3) ?
    C22 C23 C37 C38 . . . . 60.2(4) ?
    O3 C2 N1 C6 . . . . 179.5(3) ?
    C3 C2 N1 C6 . . . . -0.7(4) ?
    C7 C6 N1 C2 . . . . 178.4(3) ?
    C5 C6 N1 C2 . . . . -0.5(4) ?
    O4 C22 N2 C26 . . . . 176.7(3) ?
    C23 C22 N2 C26 . . . . -3.3(4) ?
    C27 C26 N2 C22 . . . . -179.8(3) ?
    C25 C26 N2 C22 . . . . 0.0(4) ?
loop_
    _geom_hbond_atom_site_label_D
    _geom_hbond_atom_site_label_H
    _geom_hbond_atom_site_label_A
    _geom_hbond_site_symmetry_A
    _geom_hbond_distance_DH
    _geom_hbond_distance_HA
    _geom_hbond_distance_DA
    _geom_hbond_angle_DHA
    N1 H2 O4 . 0.93(3) 1.88(3) 2.807(3) 171(3)
    N2 H1 O3 . 0.96(3) 1.84(3) 2.795(4) 175(3)
