# Supplementary material for: 3-Acetyl-6-chloro-4-phenyl­quinolin-2(1H)-one
Source: Acta Crystallogr Sect E Struct Rep Online. 2009 Dec 24;66(Pt 1):o228. doi: 10.1107/S1600536809054087 (PMC2980191; doi:10.1107/S1600536809054087)
Supplement: Supplementary file 2 [file e-66-0o228-Isup2.hkl]

#
# h,k,l, Fc-squared, Fo-squared, sigma(Fo-squared) and status flag
#
data_I
_shelx_title ' vvr03 in P 21/n'
_shelx_refln_list_code          4
_shelx_F_calc_maximum      260.98
_exptl_crystal_F_000      1232.00
_reflns_d_resolution_high  0.8416
 
loop_
 _symmetry_equiv_pos_as_xyz
 'x, y, z'
 '-x+1/2, y+1/2, -z+1/2'
 '-x, -y, -z'
 'x-1/2, -y-1/2, z-1/2'
 
_cell_length_a    10.0430
_cell_length_b    18.6630
_cell_length_c    15.5370
_cell_angle_alpha  90.000
_cell_angle_beta   91.811
_cell_angle_gamma  90.000
 
_shelx_F_squared_multiplier     1.000
 
loop_
 _refln_index_h
 _refln_index_k
 _refln_index_l
 _refln_F_squared_calc
 _refln_F_squared_meas
 _refln_F_squared_sigma
 _refln_observed_status
   2   0   0       21.83       18.36      6.11 o
   4   0   0     8915.52     9858.45     62.03 o
   6   0   0        0.52      -13.02     13.02 o
   8   0   0        2.34      -12.62     18.36 o
  10   0   0       36.77       20.15     15.10 o
   1   1   0     6779.96     6918.35     64.81 o
   2   1   0      133.17      137.54      4.71 o
   3   1   0     6898.92     7210.56     58.48 o
   4   1   0      307.73      278.63      6.53 o
   5   1   0     3905.81     4415.01     33.57 o
   6   1   0        0.12        8.45      9.10 o
   7   1   0       25.73       25.01      8.58 o
   8   1   0      806.05      808.74     17.06 o
   9   1   0       19.43       43.00     11.89 o
  10   1   0       36.22       59.19     16.38 o
  11   1   0       31.25       24.84     17.57 o
   0   2   0      417.49      321.88      8.89 o
   1   2   0     5656.11     5653.22     28.31 o
   2   2   0    16944.21    16958.59     59.43 o
   3   2   0      579.54      707.30     17.99 o
   4   2   0     1834.96     1759.67     28.89 o
   5   2   0       41.79       54.64      7.75 o
   6   2   0      355.38      387.72     13.31 o
   7   2   0      162.31      183.45     12.58 o
   8   2   0      193.28      188.17     14.19 o
   9   2   0       45.65       54.71     13.50 o
  10   2   0        0.37      -18.95     20.96 o
  11   2   0       33.89       34.16     24.39 o
   1   3   0     6261.92     6169.16     33.36 o
   2   3   0     6502.00     6403.38     39.83 o
   3   3   0     1627.48     1533.13     24.50 o
   4   3   0     1989.12     1923.84     30.39 o
   5   3   0       44.57       43.27      7.28 o
   6   3   0      477.09      462.25     14.30 o
   7   3   0      221.65      236.45     12.84 o
   8   3   0       21.71       10.57     17.92 o
   9   3   0      334.93      305.61     16.97 o
  10   3   0      319.45      346.39     18.80 o
  11   3   0       32.39       30.76     22.57 o
   0   4   0      186.07      205.87      7.10 o
   1   4   0     3272.21     3275.06     28.20 o
   2   4   0     3556.91     3622.72     32.73 o
   3   4   0     2622.63     2732.96     32.11 o
   4   4   0      114.40      121.61      8.12 o
   5   4   0      230.86      168.75      9.33 o
   6   4   0      281.47      286.30     12.47 o
   7   4   0      456.93      436.25     15.98 o
   8   4   0       23.11       13.06     16.93 o
   9   4   0       88.06       92.90     13.57 o
  10   4   0      345.68      351.98     19.57 o
  11   4   0       11.74       31.45     15.07 o
   1   5   0     1924.97     1932.11     24.91 o
   2   5   0     5868.70     5703.07     43.34 o
   3   5   0      310.10      293.50      9.14 o
   4   5   0        1.12       17.96     10.90 o
   5   5   0     2287.23     2222.98     36.87 o
   6   5   0      102.44      103.54     10.57 o
   7   5   0      409.45      381.13     15.51 o
   8   5   0      291.56      304.95     16.06 o
   9   5   0        3.19       20.19     19.35 o
  10   5   0        0.89       -2.19     21.76 o
  11   5   0       45.33       46.52     16.20 o
   0   6   0     3784.15     3437.48     33.57 o
   1   6   0     1558.99     1582.50     24.36 o
   2   6   0      589.03      617.58     15.80 o
   3   6   0       79.21       88.58      7.53 o
   4   6   0       44.21       26.08      7.72 o
   5   6   0      391.66      388.23     12.73 o
   6   6   0       14.21       -3.22     14.81 o
   7   6   0      222.09      231.62     13.93 o
   8   6   0        6.82       24.07     18.07 o
   9   6   0       85.00      108.48     14.92 o
  10   6   0      158.41      140.92     16.57 o
  11   6   0        1.16       -9.00     23.52 o
   1   7   0     1950.97     2068.16     29.30 o
   2   7   0       85.95       83.46      7.53 o
   3   7   0      681.15      728.03     21.40 o
   4   7   0        0.32        3.04     12.07 o
   5   7   0        6.19        5.27     13.20 o
   6   7   0      115.05      120.80     11.48 o
   7   7   0      774.60      772.51     23.92 o
   8   7   0      218.23      216.11     16.13 o
   9   7   0      255.93      261.46     18.25 o
  10   7   0        1.92       -3.44     21.43 o
  11   7   0       22.55       33.72     15.51 o
   0   8   0     3098.71     3106.53     36.65 o
   1   8   0       27.59       30.83      7.17 o
   2   8   0        0.43       -2.16     10.72 o
   3   8   0        3.51      -12.11     12.11 o
   4   8   0      142.87      129.58      8.96 o
   5   8   0      625.78      619.37     18.40 o
   6   8   0        0.26       27.91     16.38 o
   7   8   0        0.06      -12.25     20.12 o
   8   8   0     1079.14     1023.37     30.61 o
   9   8   0        5.53       29.19     21.91 o
  10   8   0       18.74       29.88     21.32 o
  11   8   0        0.27       -5.38     23.30 o
   1   9   0       81.55       70.62      7.53 o
   2   9   0      206.36      186.09      9.07 o
   3   9   0     2922.31     2923.62     41.99 o
   4   9   0       81.56       77.46      9.98 o
   5   9   0      372.27      393.13     14.56 o
   6   9   0      253.92      284.65     14.52 o
   7   9   0     1774.77     1780.88     46.01 o
   8   9   0      602.38      560.97     21.94 o
   9   9   0       39.91       43.38     14.70 o
  10   9   0        0.46       23.37     21.54 o
   0  10   0      351.15      368.52     11.56 o
   1  10   0      129.89      140.59      8.85 o
   2  10   0      405.55      384.61     11.81 o
   3  10   0      152.32      154.93     10.75 o
   4  10   0        0.53       22.86     13.39 o
   5  10   0      110.44      126.47     11.37 o
   6  10   0      401.05      444.55     17.15 o
   7  10   0      306.69      279.24     16.90 o
   8  10   0      346.49      350.27     19.42 o
   9  10   0        3.98      -21.83     21.83 o
  10  10   0       18.36        1.28     24.47 o
   1  11   0        0.56        3.91     12.47 o
   2  11   0      350.18      332.09     13.42 o
   3  11   0      138.54      121.90     10.79 o
   4  11   0        0.01       28.05     15.07 o
   5  11   0        1.92       -7.53     16.35 o
   6  11   0       30.67       27.94     11.85 o
   7  11   0       52.08       51.20     14.59 o
   8  11   0       89.17       70.40     15.95 o
   9  11   0        4.60       24.32     20.74 o
  10  11   0        0.38        3.91     22.35 o
   0  12   0      550.53      545.57     17.56 o
   1  12   0        1.58       22.79     13.17 o
   2  12   0      372.85      388.70     14.56 o
   3  12   0        1.83       10.86     14.37 o
   4  12   0       17.22       30.94     16.06 o
   5  12   0        1.72      -15.29     16.13 o
   6  12   0       60.36       55.70     12.84 o
   7  12   0      290.42      303.52     18.07 o
   8  12   0       96.32      120.44     16.53 o
   9  12   0       12.20       11.89     14.12 o
  10  12   0       34.16       32.55     16.64 o
   1  13   0        3.42        8.78     14.26 o
   2  13   0      375.66      380.77     15.18 o
   3  13   0       86.70       89.90     11.89 o
   4  13   0        0.52       -3.95     16.60 o
   5  13   0        2.63      -17.59     17.59 o
   6  13   0       12.02       32.66     18.84 o
   7  13   0       49.12       38.18     24.65 o
   8  13   0      203.34      181.44     17.67 o
   9  13   0       28.35       -1.24     26.59 o
   0  14   0       21.60       36.43     10.17 o
   1  14   0       84.74       72.64     11.45 o
   2  14   0       34.51       43.16     10.64 o
   3  14   0       97.03      101.24     12.76 o
   4  14   0       40.50       26.52     17.81 o
   5  14   0      153.37      160.23     14.15 o
   6  14   0       74.33       83.90     13.93 o
   7  14   0       31.83       32.88     13.93 o
   8  14   0      152.17      138.21     17.56 o
   9  14   0        2.82      -15.69     23.33 o
   1  15   0        0.01        7.13     16.06 o
   2  15   0      194.17      191.13     14.08 o
   3  15   0       62.81       17.34     20.52 o
   4  15   0       36.52       34.64     18.84 o
   5  15   0      123.44      116.30     14.52 o
   6  15   0       15.72       16.75     21.58 o
   7  15   0      195.90      213.70     17.48 o
   8  15   0        2.55      -22.97     22.97 o
   0  16   0       44.27       40.08     12.03 o
   1  16   0       21.36       36.68     18.40 o
   2  16   0       11.88        9.77     16.42 o
   3  16   0       24.74       47.84     11.85 o
   4  16   0        6.75      -19.75     19.75 o
   5  16   0      107.47      135.47     14.78 o
   6  16   0      172.37      196.07     17.63 o
   7  16   0        6.54       36.02     21.40 o
   8  16   0       21.62      -18.32     23.30 o
   1  17   0       67.53       15.10     20.77 o
   2  17   0       36.55       34.49     18.76 o
   3  17   0       94.31      109.54     13.17 o
   4  17   0       10.80        2.08     19.35 o
   5  17   0       27.03        4.43     22.64 o
   6  17   0       61.82       63.02     15.47 o
   7  17   0        1.18        5.05     22.71 o
   0  18   0       29.98       34.01     20.88 o
   1  18   0       31.35       14.23     21.32 o
   2  18   0        2.31      -16.42     19.20 o
   3  18   0       12.46      -14.89     20.26 o
   4  18   0        3.78       -2.23     19.82 o
   5  18   0        0.72       11.78     19.90 o
   6  18   0       35.52       13.72     24.58 o
   1  19   0       38.19       64.63     13.28 o
   2  19   0       28.10       24.25     20.48 o
   3  19   0       13.55       25.02     20.96 o
   4  19   0        1.11       -3.58     20.48 o
   5  19   0       49.25       56.32     16.24 o
   6  19   0        3.79       30.54     13.50 o
   0  20   0      144.86      127.82     17.01 o
   1  20   0       44.47       31.64     21.18 o
   2  20   0       11.68       -1.17     22.90 o
   3  20   0        0.02      -10.94     20.30 o
   4  20   0        0.06      -20.26     20.66 o
   5  20   0        4.80       17.26     21.14 o
   1  21   0       10.31       -8.78     22.57 o
   2  21   0        0.57      -13.86     21.43 o
   3  21   0        4.10        9.07     20.12 o
   0  22   0      132.54      156.02     18.10 o
   1  22   0       15.82       14.74     22.93 o
 -11   0   1       14.68       13.31     24.07 o
  -9   0   1       57.91       63.27     13.39 o
  -7   0   1       35.02       12.11     15.69 o
  -5   0   1     2835.95     2990.00     40.49 o
  -3   0   1      236.95      231.47      8.38 o
  -1   0   1        8.54       14.59      7.72 o
   1   0   1      278.28      265.74      7.94 o
   3   0   1     9668.24     9499.37     52.63 o
   5   0   1       62.33       96.23      8.01 o
   7   0   1     1047.78     1021.28     27.25 o
   9   0   1        2.92      -20.12     20.12 o
  11   0   1       73.71       64.19     15.47 o
 -11   1   1        4.17        2.09     24.27 o
 -10   1   1        3.38        0.40     18.84 o
  -9   1   1      224.03      254.37     20.68 o
  -8   1   1        2.11       20.22     14.81 o
  -7   1   1       32.82       36.47      9.29 o
  -6   1   1      797.15      813.64     22.55 o
  -5   1   1     9528.48     9408.73    384.63 o
  -4   1   1        0.36       14.37      7.76 o
  -3   1   1     1483.99     1489.71     16.67 o
  -2   1   1     4272.95     4077.14     76.42 o
  -1   1   1     9648.49     9395.57     58.65 o
   1   1   1     3192.34     3105.25     16.51 o
   2   1   1    10249.75    10306.18    136.22 o
   3   1   1     4330.04     4371.22     54.64 o
   4   1   1     2147.19     2238.52     39.61 o
   5   1   1      194.53      186.46      6.45 o
   6   1   1      226.84      200.68      7.89 o
   7   1   1       23.97       38.23      9.16 o
   8   1   1       32.59       24.09      9.74 o
   9   1   1        8.17        6.46     13.46 o
  10   1   1       97.46      107.57     11.36 o
  11   1   1       32.98       21.85     16.42 o
 -11   2   1        1.31        9.77     23.59 o
 -10   2   1      170.57      215.78     16.57 o
  -9   2   1        1.51       -7.39     18.65 o
  -8   2   1      199.78      246.40     14.15 o
  -7   2   1        5.26       22.20      9.51 o
  -6   2   1      853.23      730.59     22.09 o
  -5   2   1     1355.42     1441.11     29.22 o
  -4   2   1      120.78      120.99      8.16 o
  -3   2   1     1397.32     1335.89     22.71 o
  -2   2   1    10332.02    10425.30     48.13 o
  -1   2   1      327.06      330.88      9.55 o
   0   2   1     6778.54     6499.56     19.55 o
   1   2   1      163.09      200.90      6.29 o
   2   2   1       64.06       65.17      6.58 o
   3   2   1     2167.48     2344.22     28.53 o
   4   2   1     9591.19    10057.19     64.04 o
   5   2   1     1626.88     1897.07     33.17 o
   6   2   1      422.54      442.36     13.72 o
   7   2   1       39.53       46.45     10.24 o
   8   2   1      137.45      141.43     13.31 o
   9   2   1      176.50      138.43     14.52 o
  10   2   1        7.29       31.78     22.02 o
  11   2   1        0.22      -22.79     22.79 o
 -11   3   1        0.19       19.68     22.05 o
 -10   3   1      162.49      161.36     16.79 o
  -9   3   1       70.30       75.45     13.57 o
  -8   3   1        2.26       -6.51     17.88 o
  -7   3   1      284.30      306.63     13.82 o
  -6   3   1      115.01      115.87      9.80 o
  -5   3   1        1.12       -8.12     11.59 o
  -4   3   1     1554.63     1548.78     27.72 o
  -3   3   1      299.68      344.08     10.57 o
  -2   3   1      154.58      159.64      7.39 o
  -1   3   1      155.39      162.02      6.66 o
   0   3   1      192.23      185.72      8.91 o
   1   3   1       71.77       95.75      6.36 o
   2   3   1     2761.70     2669.65     27.36 o
   3   3   1      885.83      897.70     20.23 o
   4   3   1      611.80      755.17     20.85 o
   5   3   1      368.65      296.58     10.46 o
   6   3   1     3242.18     3369.96     48.50 o
   7   3   1       13.33       29.30     16.68 o
   8   3   1      115.40      152.80     13.17 o
   9   3   1       75.98       62.94     13.93 o
  10   3   1       71.28       82.47     15.62 o
  11   3   1        0.04        1.24     23.30 o
 -11   4   1        0.89      -13.68     25.35 o
 -10   4   1        1.12        7.53     21.32 o
  -9   4   1        0.19       15.21     17.23 o
  -8   4   1        6.98        4.10     17.45 o
  -7   4   1      281.57      296.43     13.79 o
  -6   4   1      987.10      952.34     27.80 o
  -5   4   1      394.22      437.86     12.47 o
  -4   4   1     3940.04     4037.84     43.56 o
  -3   4   1      242.73      220.39      8.63 o
  -2   4   1     8046.02     7597.00     46.63 o
  -1   4   1      738.41      707.26     16.31 o
   0   4   1    12713.55    11922.16     35.11 o
   1   4   1     5521.08     5320.47     35.88 o
   2   4   1      248.10      323.35      9.25 o
   3   4   1     5124.34     5194.84     43.92 o
   4   4   1        2.01       18.36     11.01 o
   5   4   1     1492.17     1544.03     31.67 o
   6   4   1      404.05      410.94     14.04 o
   7   4   1        2.76       11.41     16.09 o
   8   4   1       35.86       44.77     11.70 o
   9   4   1        2.23        2.85     20.48 o
  10   4   1        7.50       11.92     22.82 o
  11   4   1        0.97        3.77     22.42 o
 -11   5   1        0.53      -24.98     24.98 o
 -10   5   1       23.40       16.46     22.05 o
  -9   5   1      280.08      279.71     17.48 o
  -8   5   1       52.30       56.65     12.36 o
  -7   5   1      502.48      507.17     17.08 o
  -6   5   1      290.52      327.00     13.09 o
  -5   5   1       82.83       52.45      8.38 o
  -4   5   1     1627.05     1866.53     31.56 o
  -3   5   1      140.75      166.26      8.41 o
  -2   5   1      450.52      433.40     12.29 o
  -1   5   1      962.16      834.54     18.14 o
   0   5   1     2422.04     2555.42     19.38 o
   1   5   1     2000.80     2047.06     25.86 o
   2   5   1     1035.35     1007.86     20.77 o
   3   5   1      500.61      482.19     13.42 o
   4   5   1      181.24      183.89      8.85 o
   5   5   1      155.05      168.97      9.36 o
   6   5   1       12.60       25.56     13.57 o
   7   5   1        4.95       -0.73     15.25 o
   8   5   1       73.06       83.31     13.02 o
   9   5   1      140.31      129.00     14.89 o
  10   5   1        6.07      -22.16     22.16 o
  11   5   1      122.63      129.95     17.04 o
 -11   6   1        7.45       16.71     23.59 o
 -10   6   1        0.01        0.00     19.93 o
  -9   6   1      159.42      153.28     15.65 o
  -8   6   1        0.08      -14.63     18.87 o
  -7   6   1       12.27        5.27     17.26 o
  -6   6   1      226.17      194.75     12.47 o
  -5   6   1      775.71      821.52     22.16 o
  -4   6   1      269.22      296.58     10.35 o
  -3   6   1       45.26       77.17      7.46 o
  -2   6   1     5692.40     5523.53     45.50 o
  -1   6   1     1475.47     1442.32     24.18 o
   0   6   1     1387.55     1459.40     16.67 o
   1   6   1      243.54      257.40      8.63 o
   2   6   1      609.33      557.24     15.43 o
   3   6   1     7108.68     7066.17     55.45 o
   4   6   1      306.33      337.06     10.68 o
   5   6   1       62.01       52.23      9.00 o
   6   6   1      101.81      111.33     10.86 o
   7   6   1       75.09       94.03     11.74 o
   8   6   1      415.47      436.32     17.23 o
   9   6   1        0.01       27.72     20.26 o
  10   6   1        1.44       -5.63     22.57 o
  11   6   1       25.94       61.41     15.73 o
 -11   7   1        1.35       19.68     23.70 o
 -10   7   1       30.81       55.45     14.23 o
  -9   7   1      145.30      161.80     16.28 o
  -8   7   1      511.04      532.48     20.55 o
  -7   7   1      169.84      155.51     14.12 o
  -6   7   1      330.30      336.26     13.93 o
  -5   7   1     3653.14     3618.77     50.29 o
  -4   7   1      570.21      538.36     15.14 o
  -3   7   1        0.48       10.09     11.19 o
  -2   7   1     2736.00     2646.83     34.71 o
  -1   7   1      544.02      573.47     15.36 o
   0   7   1     1057.68     1003.34     15.34 o
   1   7   1     1317.23     1324.88     24.50 o
   2   7   1     1241.67     1362.11     26.15 o
   3   7   1       69.78       78.52      7.86 o
   4   7   1       89.36       93.81      8.34 o
   5   7   1        7.20       -3.55     13.35 o
   6   7   1       11.07        2.05     14.92 o
   7   7   1      547.50      593.74     18.87 o
   8   7   1        3.94       11.70     17.26 o
   9   7   1      317.32      325.69     18.43 o
  10   7   1       14.44      -18.40     22.24 o
  11   7   1       82.51       92.57     16.68 o
 -11   8   1       25.68       20.12     17.01 o
 -10   8   1       50.13       55.30     14.89 o
  -9   8   1      163.71      179.21     16.75 o
  -8   8   1     1325.61     1378.35     38.33 o
  -7   8   1      464.89      478.46     18.29 o
  -6   8   1       55.78       76.80     10.86 o
  -5   8   1       70.58       61.37     10.35 o
  -4   8   1       33.98       40.30      7.90 o
  -3   8   1     1470.46     1515.72     30.47 o
  -2   8   1     5864.26     5826.83     52.74 o
  -1   8   1      873.79     1000.47     23.19 o
   0   8   1      353.50      365.22      7.71 o
   1   8   1     2606.34     2566.44     34.74 o
   2   8   1      282.96      287.65      9.84 o
   3   8   1      565.11      555.77     17.70 o
   4   8   1       39.90       20.92     13.17 o
   5   8   1      184.27      175.33     11.52 o
   6   8   1       76.99       66.42     11.74 o
   7   8   1     1359.20     1317.42     34.60 o
   8   8   1      328.53      331.83     18.10 o
   9   8   1        8.03       15.73     21.87 o
  10   8   1        0.00      -22.49     22.49 o
  11   8   1        5.55      -12.14     24.14 o
 -10   9   1        9.69        4.90     22.46 o
  -9   9   1       35.38       45.24     14.04 o
  -8   9   1      364.03      359.81     18.54 o
  -7   9   1      545.49      543.52     19.31 o
  -6   9   1      234.95      257.70     14.12 o
  -5   9   1       23.11       10.64     14.81 o
  -4   9   1      183.38      179.36     11.48 o
  -3   9   1     1160.67     1350.30     30.32 o
  -2   9   1      107.58      132.47      8.49 o
  -1   9   1     1072.32     1145.56     25.86 o
   0   9   1      921.72      865.31     22.99 o
   1   9   1      107.06      130.71      8.41 o
   2   9   1      993.31     1011.41     25.49 o
   3   9   1       39.07       31.42      7.86 o
   4   9   1      385.20      394.67     13.28 o
   5   9   1      177.25      202.62     12.62 o
   6   9   1      261.31      305.46     15.18 o
   7   9   1       46.23       48.64     13.31 o
   8   9   1      336.18      314.20     18.32 o
   9   9   1      217.68      231.99     17.15 o
  10   9   1       38.24       32.81     15.51 o
 -10  10   1       33.07       46.19     15.14 o
  -9  10   1       21.26       31.23     22.82 o
  -8  10   1        2.49       37.12     20.74 o
  -7  10   1        0.16      -18.18     18.18 o
  -6  10   1      466.03      469.28     17.45 o
  -5  10   1      111.25       85.11     11.45 o
  -4  10   1      873.83      949.67     25.42 o
  -3  10   1      688.01      650.68     20.88 o
  -2  10   1       13.80       13.82     11.30 o
  -1  10   1       15.22        6.58     12.33 o
   0  10   1      747.86      773.40     15.98 o
   1  10   1     1071.86      980.68     25.67 o
   2  10   1     1631.95     1575.33     32.33 o
   3  10   1     1622.27     1625.33     34.85 o
   4  10   1      300.49      306.01     13.06 o
   5  10   1      331.81      332.49     14.63 o
   6  10   1        3.29        2.41     17.37 o
   7  10   1      745.75      781.58     22.35 o
   8  10   1      219.41      243.21     17.48 o
   9  10   1       65.39       86.50     15.58 o
  10  10   1       32.58       15.29     24.76 o
 -10  11   1        3.29      -23.41     23.41 o
  -9  11   1       55.53       -1.17     24.39 o
  -8  11   1        2.81      -18.84     22.20 o
  -7  11   1      116.40      104.09     14.19 o
  -6  11   1      107.04       80.35     13.46 o
  -5  11   1        0.00       25.71     15.58 o
  -4  11   1      194.03      163.59     12.29 o
  -3  11   1      794.89      757.04     23.59 o
  -2  11   1      339.86      384.72     12.73 o
  -1  11   1        0.29        7.86     12.80 o
   0  11   1       32.49       14.94      9.27 o
   1  11   1        0.10        7.31     12.58 o
   2  11   1       81.81       89.02     10.28 o
   3  11   1        9.01        8.81     14.34 o
   4  11   1        1.92       -4.83     14.19 o
   5  11   1      566.76      633.45     19.27 o
   6  11   1      238.32      270.86     15.32 o
   7  11   1      307.85      335.31     17.96 o
   8  11   1      180.18      204.12     17.99 o
   9  11   1        0.76       12.80     20.70 o
  10  11   1        4.77       21.07     22.71 o
 -10  12   1        0.04       32.55     23.00 o
  -9  12   1        0.24        4.83     22.60 o
  -8  12   1      237.30      223.65     18.47 o
  -7  12   1      163.68      183.89     15.43 o
  -6  12   1        0.48       20.66     17.15 o
  -5  12   1       19.49       20.19     16.46 o
  -4  12   1      170.99      167.47     12.40 o
  -3  12   1      809.58      804.14     24.76 o
  -2  12   1       34.13       30.76     10.09 o
  -1  12   1       16.03       19.20     13.06 o
   0  12   1      362.95      371.05      9.66 o
   1  12   1       73.05       91.65     10.09 o
   2  12   1     2187.79     2335.88     42.79 o
   3  12   1       10.64      -10.94     14.34 o
   4  12   1      130.92      124.50     12.03 o
   5  12   1       92.60      102.74     12.80 o
   6  12   1      286.81      314.02     16.38 o
   7  12   1      328.54      314.35     18.62 o
   8  12   1      198.72      230.19     17.85 o
   9  12   1       25.49       16.93     22.82 o
  -9  13   1        1.56      -22.75     22.75 o
  -8  13   1      216.62      238.97     18.18 o
  -7  13   1       47.92       53.58     14.12 o
  -6  13   1        0.80      -11.23     18.87 o
  -5  13   1       45.68       55.19     11.92 o
  -4  13   1      840.02      807.95     22.42 o
  -3  13   1        5.25        0.00     15.65 o
  -2  13   1      182.94      181.84     12.51 o
  -1  13   1       21.84       26.48     14.45 o
   0  13   1       17.94       15.27     10.42 o
   1  13   1       39.60       59.36     10.09 o
   2  13   1       54.17       51.90     10.79 o
   3  13   1      107.36      103.06     11.78 o
   4  13   1        6.86      -17.52     17.92 o
   5  13   1      119.12      120.73     12.80 o
   6  13   1       12.98       -3.77     21.10 o
   7  13   1       20.48       28.02     22.09 o
   8  13   1       14.75      -13.79     23.37 o
   9  13   1        0.00       -7.57     24.69 o
  -9  14   1        1.49        3.91     23.00 o
  -8  14   1       13.54       -7.20     22.75 o
  -7  14   1       48.49       28.13     21.72 o
  -6  14   1       56.40       15.84     22.46 o
  -5  14   1      103.50      115.39     13.09 o
  -4  14   1      148.62      147.32     13.97 o
  -3  14   1       97.01      103.25     12.22 o
  -2  14   1      241.29      233.05     14.63 o
  -1  14   1      368.73      375.50     15.00 o
   0  14   1        4.06       12.88     10.52 o
   1  14   1        5.61        0.73     14.96 o
   2  14   1      536.37      544.65     17.19 o
   3  14   1      254.76      237.73     14.81 o
   4  14   1      536.51      512.73     18.40 o
   5  14   1       20.13       37.78     12.03 o
   6  14   1      265.71      303.16     17.19 o
   7  14   1      183.63      165.24     17.04 o
   8  14   1      225.44      343.13     20.92 o
   9  14   1        1.85      -15.76     24.07 o
  -8  15   1        6.23        0.00     19.60 o
  -7  15   1       23.72       21.65     20.15 o
  -6  15   1      119.24       93.08     15.07 o
  -5  15   1       33.53       46.08     12.69 o
  -4  15   1        0.93       17.34     16.90 o
  -3  15   1      193.86      182.47     14.08 o
  -2  15   1      554.15      528.82     18.40 o
  -1  15   1       19.84       17.48     17.04 o
   0  15   1       95.07      118.62     14.68 o
   1  15   1        0.10       -7.94     16.20 o
   2  15   1      159.89      166.81     13.39 o
   3  15   1      394.18      439.91     17.34 o
   4  15   1       11.06       -0.91     19.13 o
   5  15   1       16.11       -7.83     19.46 o
   6  15   1        6.50      -10.53     22.24 o
   7  15   1       55.65       50.29     25.27 o
   8  15   1       89.11       89.72     16.49 o
  -8  16   1       17.04       -7.86     22.46 o
  -7  16   1        2.24       22.82     21.47 o
  -6  16   1        7.29        3.33     21.36 o
  -5  16   1       11.32       15.62     20.15 o
  -4  16   1        9.41       29.33     18.25 o
  -3  16   1       37.47       57.86     11.92 o
  -2  16   1        8.17       -8.92     16.97 o
  -1  16   1       26.54       23.66     17.63 o
   0  16   1       61.92       80.80     21.58 o
   1  16   1       11.80      -14.92     17.34 o
   2  16   1       16.63        0.88     17.52 o
   3  16   1      102.37       84.16     13.50 o
   4  16   1      115.13      108.77     14.48 o
   5  16   1        8.60       -3.15     19.57 o
   6  16   1       28.27       34.89     13.82 o
   7  16   1       98.43      148.74     16.49 o
   8  16   1        5.44        5.27     21.54 o
  -7  17   1       54.62       63.53     15.76 o
  -6  17   1       59.62       72.20     15.25 o
  -5  17   1       13.53       37.67     21.65 o
  -4  17   1        1.62       15.69     19.09 o
  -3  17   1       39.35       32.77     19.38 o
  -2  17   1       96.54      104.13     13.35 o
  -1  17   1       35.77       28.38     20.08 o
   0  17   1        7.59       -0.80     12.72 o
   1  17   1       61.13       46.67     13.42 o
   2  17   1      132.39      113.31     14.12 o
   3  17   1       96.66      106.10     13.39 o
   4  17   1       41.57       16.75     19.49 o
   5  17   1       73.05       79.99     14.48 o
   6  17   1       18.48       31.89     21.76 o
   7  17   1        0.70      -22.02     22.02 o
  -6  18   1       91.33       90.34     16.35 o
  -5  18   1        0.73       -5.89     19.42 o
  -4  18   1       13.43       24.58     17.23 o
  -3  18   1        0.01       24.47     19.64 o
  -2  18   1      112.10      115.57     14.41 o
  -1  18   1       82.88       90.45     13.97 o
   0  18   1       98.92      108.98     10.95 o
   1  18   1       34.01       37.16     12.62 o
   2  18   1        0.92      -20.99     20.99 o
   3  18   1       39.37       55.74     13.39 o
   4  18   1       21.71       36.90     19.68 o
   5  18   1       13.83       34.27     21.03 o
   6  18   1       79.74       71.28     16.13 o
  -6  19   1        9.61        9.25     22.90 o
  -5  19   1        0.78        7.53     21.25 o
  -4  19   1        8.13       -4.75     20.88 o
  -3  19   1        0.02        0.00     18.91 o
  -2  19   1        3.89        0.00     19.49 o
  -1  19   1        0.21       13.13     21.29 o
   0  19   1       23.59       26.57     11.73 o
   1  19   1        4.71       38.37     19.86 o
   2  19   1       15.94       19.90     20.96 o
   3  19   1        4.27       22.82     18.80 o
   4  19   1        0.41        9.55     18.80 o
   5  19   1        3.54      -10.06     22.75 o
   6  19   1       14.23       33.10     23.41 o
  -5  20   1        3.53       22.60     23.70 o
  -4  20   1        0.31       13.97     23.00 o
  -3  20   1        2.78       -9.73     23.22 o
  -2  20   1       20.88       33.10     19.57 o
  -1  20   1       48.91       57.90     14.96 o
   0  20   1       10.66       16.44     14.83 o
   1  20   1        0.44       17.63     19.42 o
   2  20   1        3.59       13.02     19.20 o
   3  20   1        3.01       12.18     19.93 o
   4  20   1        6.07      -19.05     22.13 o
   5  20   1        3.43       -2.67     20.81 o
  -3  21   1        0.35      -11.67     21.91 o
  -2  21   1        3.59       -3.80     20.66 o
  -1  21   1      167.04      167.58     18.25 o
   0  21   1        2.64       13.07     13.93 o
   1  21   1       14.83       -3.77     22.09 o
   2  21   1        0.06      -16.46     20.74 o
   3  21   1        1.17        1.32     20.41 o
  -1  22   1        3.72       26.48     15.51 o
   0  22   1        0.04       13.94     15.21 o
   1  22   1        4.24        0.00     23.96 o
 -10   0   2      106.57      108.55     15.32 o
  -8   0   2        5.22       10.35     17.26 o
  -6   0   2      768.49      792.44     22.16 o
  -4   0   2       57.69       49.12      7.53 o
  -2   0   2       45.61       36.35      6.40 o
   0   0   2     1532.77     1372.02     10.32 o
   2   0   2    23902.86    23470.56     71.54 o
   4   0   2     9407.77     9879.19     64.30 o
   6   0   2     1497.29     1375.97     32.11 o
   8   0   2      143.98      145.12     13.20 o
  10   0   2      990.29      945.76     27.17 o
 -11   1   2       11.32       -5.79     27.43 o
 -10   1   2       51.34       64.88      9.98 o
  -9   1   2        4.90       12.64     13.88 o
  -8   1   2      111.30      111.79     15.76 o
  -7   1   2      108.48      114.49      7.93 o
  -6   1   2     2626.91     2470.80     29.92 o
  -5   1   2      460.91      479.34     10.60 o
  -4   1   2      280.12      246.96      6.32 o
  -3   1   2      522.11      541.05     10.25 o
  -2   1   2    23004.62    21834.56    312.19 o
  -1   1   2     7291.36     7129.91     44.07 o
   0   1   2      798.84      810.28      6.39 o
   1   1   2     4268.71     4091.53     18.81 o
   2   1   2      993.28      934.58     13.90 o
   3   1   2      100.77      103.71      6.00 o
   4   1   2     1717.60     1873.13     26.95 o
   5   1   2       99.89       90.32      7.88 o
   6   1   2      613.77      549.81     11.22 o
   7   1   2       13.97        6.22     10.58 o
   8   1   2       77.92       80.31     12.14 o
   9   1   2       54.60       78.54      9.84 o
  10   1   2        0.52        3.61     15.26 o
  11   1   2        0.86       20.68     15.70 o
 -11   2   2       14.12       23.30     23.30 o
 -10   2   2       86.09      118.50     15.36 o
  -9   2   2        5.96        9.33     19.20 o
  -8   2   2        4.24      -17.88     17.88 o
  -7   2   2      347.50      367.27     14.74 o
  -6   2   2     2451.05     2387.45     40.89 o
  -5   2   2       10.40       15.07      7.06 o
  -4   2   2     1075.30     1048.35     23.77 o
  -3   2   2    10256.54    10055.29     57.49 o
  -2   2   2     2468.26     2363.46     25.86 o
  -1   2   2     4874.63     4561.83     29.62 o
   0   2   2     2290.23     2145.53     13.99 o
   1   2   2     1285.47     1230.30     17.37 o
   2   2   2     6087.70     5998.18     38.99 o
   3   2   2    13506.22    14037.50     67.77 o
   4   2   2      863.22      977.90     23.52 o
   5   2   2        6.94       16.35     12.51 o
   6   2   2       39.80       34.60      8.96 o
   7   2   2       46.97       43.12     10.53 o
   8   2   2       53.57       49.48     11.48 o
   9   2   2       74.13       72.71     13.90 o
  10   2   2      180.74      173.91     17.08 o
  11   2   2       56.86       56.25     16.71 o
 -11   3   2       38.13       70.44     15.03 o
 -10   3   2       51.35       56.36     14.85 o
  -9   3   2      567.63      591.07     21.07 o
  -8   3   2       21.95       13.13     18.03 o
  -7   3   2      866.57      824.92     25.75 o
  -6   3   2      314.17      311.90     12.80 o
  -5   3   2     1863.99     1879.44     33.94 o
  -4   3   2      758.98      841.85     21.83 o
  -3   3   2      550.66      588.14     15.32 o
  -2   3   2       43.42       39.35      6.77 o
  -1   3   2      445.05      461.92     13.75 o
   0   3   2    44200.32    42520.93     82.95 o
   1   3   2      625.33      628.30     15.10 o
   2   3   2     6456.54     6339.05     41.84 o
   3   3   2      105.86       89.28      7.72 o
   4   3   2     1044.61     1159.05     25.24 o
   5   3   2     7191.97     7599.01     64.81 o
   6   3   2      279.91      285.31     12.87 o
   7   3   2       89.75       80.02     10.75 o
   8   3   2       96.54      107.75     12.44 o
   9   3   2      546.20      600.98     21.14 o
  10   3   2       85.85       96.37     15.87 o
  11   3   2       63.75       32.44     26.19 o
 -11   4   2       85.46      108.73     16.20 o
 -10   4   2       16.73       29.26     19.97 o
  -9   4   2       69.92       78.78     13.72 o
  -8   4   2      428.31      414.74     17.34 o
  -7   4   2      112.57      118.94     12.58 o
  -6   4   2       10.15        3.04     13.50 o
  -5   4   2      456.16      509.95     14.56 o
  -4   4   2     2110.07     2295.25     34.20 o
  -3   4   2      357.20      306.34      9.25 o
  -2   4   2       85.14       79.55      7.46 o
  -1   4   2      376.74      406.66     12.58 o
   0   4   2    68110.19    64775.48     85.24 o
   1   4   2    47908.05    46955.64    107.56 o
   2   4   2       48.79       46.49      7.24 o
   3   4   2     5241.89     5326.18     45.17 o
   4   4   2      767.16      870.42     23.33 o
   5   4   2     1745.93     1863.68     34.23 o
   6   4   2       75.63       84.74     10.20 o
   7   4   2       19.86       17.41     16.31 o
   8   4   2      150.19      120.07     13.72 o
   9   4   2      443.21      426.45     19.90 o
  10   4   2        0.47      -17.52     21.51 o
  11   4   2        1.10       16.42     22.53 o
 -11   5   2      142.04      168.46     18.03 o
 -10   5   2        0.05       19.82     20.37 o
  -9   5   2       65.98       82.00     14.56 o
  -8   5   2      431.74      432.04     17.77 o
  -7   5   2     1627.24     1572.52     39.35 o
  -6   5   2      458.94      454.06     14.89 o
  -5   5   2      348.19      302.79     10.90 o
  -4   5   2       56.23       59.32      7.83 o
  -3   5   2      114.82      143.15      7.94 o
  -2   5   2     4783.55     4658.64     40.38 o
  -1   5   2        3.31        8.08     10.64 o
   0   5   2     2344.31     2447.91     29.35 o
   1   5   2     1308.75     1237.69     21.83 o
   2   5   2      106.45      101.89      7.72 o
   3   5   2      464.31      479.52     13.53 o
   4   5   2     1778.13     1653.53     30.54 o
   5   5   2       72.09       50.07      8.19 o
   6   5   2       63.74       51.20     10.42 o
   7   5   2        0.43      -16.42     16.42 o
   8   5   2       51.62       38.04     12.47 o
   9   5   2       44.96       16.64     22.24 o
  10   5   2        8.36       33.39     20.41 o
  11   5   2        0.97      -22.27     22.27 o
 -11   6   2        0.64      -11.63     25.78 o
 -10   6   2      184.25      206.24     16.90 o
  -9   6   2       28.59       10.90     21.58 o
  -8   6   2        9.55       10.39     20.48 o
  -7   6   2     1487.04     1442.97     39.06 o
  -6   6   2      631.67      649.91     20.04 o
  -5   6   2     1154.06     1172.15     30.39 o
  -4   6   2      563.93      589.42     18.25 o
  -3   6   2     7122.33     7574.76     58.37 o
  -2   6   2     1579.88     1562.75     26.66 o
  -1   6   2      405.65      427.76     12.40 o
   0   6   2     3920.96     3817.49     44.11 o
   1   6   2      433.08      365.81     11.26 o
   2   6   2      291.16      281.36      9.00 o
   3   6   2     1643.78     1675.58     29.22 o
   4   6   2       49.60       41.11      7.64 o
   5   6   2        4.18       11.26     12.91 o
   6   6   2      639.78      628.37     18.40 o
   7   6   2        1.65       -6.95     16.71 o
   8   6   2        0.20      -18.47     18.47 o
   9   6   2        0.82       -7.02     20.23 o
  10   6   2        2.09      -10.20     20.52 o
  11   6   2        2.55        6.51     22.05 o
 -11   7   2       11.84       21.43     14.92 o
 -10   7   2       59.28       46.34     15.10 o
  -9   7   2      121.79      109.54     14.63 o
  -8   7   2       47.26       72.01     13.28 o
  -7   7   2      629.35      616.41     19.02 o
  -6   7   2       30.13       37.82     10.79 o
  -5   7   2      118.20      153.39     10.79 o
  -4   7   2      886.27      829.93     24.87 o
  -3   7   2     1604.63     1653.79     30.17 o
  -2   7   2      155.36      172.26      8.59 o
  -1   7   2      934.91      899.53     21.47 o
   0   7   2      100.27       85.30      5.25 o
   1   7   2     2618.94     2645.44     33.61 o
   2   7   2     1601.97     1626.28     28.09 o
   3   7   2     2483.42     2502.59     36.79 o
   4   7   2     1152.76     1048.57     26.99 o
   5   7   2      397.50      352.97     13.53 o
   6   7   2      670.01      733.78     23.08 o
   7   7   2      467.44      454.79     17.04 o
   8   7   2        4.12       18.25     18.21 o
   9   7   2        0.52       12.36     19.53 o
  10   7   2        0.52       13.93     20.33 o
  11   7   2        0.00        0.00     23.48 o
 -11   8   2       18.04       43.08     23.88 o
 -10   8   2        6.74        3.58     22.31 o
  -9   8   2      173.61      190.66     16.06 o
  -8   8   2      139.07      162.28     15.14 o
  -7   8   2       27.13       34.45     18.07 o
  -6   8   2       32.31        7.24     17.56 o
  -5   8   2       85.99       82.33     10.72 o
  -4   8   2      764.51      713.33     21.29 o
  -3   8   2       44.04       24.14     13.28 o
  -2   8   2      405.31      399.71     11.56 o
  -1   8   2      463.98      446.02     13.64 o
   0   8   2      126.30      104.32      5.40 o
   1   8   2        9.06       10.46     11.08 o
   2   8   2      126.76      131.26      8.56 o
   3   8   2      485.30      505.45     15.47 o
   4   8   2      648.28      647.68     18.54 o
   5   8   2      358.35      386.18     14.19 o
   6   8   2       11.40       19.05     15.36 o
   7   8   2        0.39       32.29     16.53 o
   8   8   2       24.77        0.00     21.58 o
   9   8   2        4.92        5.30     20.55 o
  10   8   2       14.50       31.53     22.68 o
  11   8   2        5.20      -27.14     27.14 o
 -10   9   2       24.78       -2.49     22.79 o
  -9   9   2       50.48       55.74     15.18 o
  -8   9   2      501.04      529.11     21.54 o
  -7   9   2      130.82      156.39     14.63 o
  -6   9   2        5.82        9.14     15.98 o
  -5   9   2      144.68      156.86     11.70 o
  -4   9   2     2629.55     2798.39     44.80 o
  -3   9   2      310.96      326.53     11.59 o
  -2   9   2      128.18      114.88      8.63 o
  -1   9   2      169.92      164.80      8.74 o
   0   9   2      192.45      197.85      7.06 o
   1   9   2      494.53      541.76     17.30 o
   2   9   2      119.07      112.39      8.49 o
   3   9   2     1133.24     1087.26     27.98 o
   4   9   2       49.02       56.84      9.22 o
   5   9   2       43.22       52.19     10.46 o
   6   9   2      273.35      266.15     14.85 o
   7   9   2      150.69      147.90     15.03 o
   8   9   2       18.80       52.08     12.98 o
   9   9   2       33.74       19.68     23.04 o
  10   9   2        2.42       18.69     22.13 o
 -10  10   2       26.82       33.14     24.43 o
  -9  10   2       32.84      -16.82     22.75 o
  -8  10   2      802.58      830.33     26.33 o
  -7  10   2      341.33      334.83     16.71 o
  -6  10   2      255.56      237.40     14.56 o
  -5  10   2      129.26      116.27     12.36 o
  -4  10   2     1210.45     1221.38     33.03 o
  -3  10   2        2.86        0.59     12.69 o
  -2  10   2        0.03       18.47     10.79 o
  -1  10   2      128.95      119.27      8.85 o
   0  10   2      168.79      182.62      6.55 o
   1  10   2     1459.71     1508.04     30.83 o
   2  10   2      101.13      117.22      9.44 o
   3  10   2      118.41       77.90     10.75 o
   4  10   2        0.48        5.85     14.67 o
   5  10   2       40.26       44.03     10.97 o
   6  10   2      101.31      121.17     13.17 o
   7  10   2       27.54       38.00     20.44 o
   8  10   2       52.37       58.12     13.97 o
   9  10   2        0.24      -21.98     21.98 o
  10  10   2       10.55       28.27     22.64 o
 -10  11   2        0.31      -24.03     24.03 o
  -9  11   2        1.16       -1.17     21.14 o
  -8  11   2        0.19      -16.86     20.85 o
  -7  11   2        2.28        6.58     18.76 o
  -6  11   2      156.23      156.61     13.97 o
  -5  11   2       91.86       94.07     11.67 o
  -4  11   2       96.86      106.36     11.08 o
  -3  11   2      494.19      556.47     16.97 o
  -2  11   2      157.80      151.89     10.13 o
  -1  11   2       39.15       35.37      8.74 o
   0  11   2        9.66       10.00      8.96 o
   1  11   2      114.79      126.25     10.02 o
   2  11   2      893.03      989.24     28.86 o
   3  11   2       33.84       28.82      9.66 o
   4  11   2      161.43      184.22     12.47 o
   5  11   2        4.48      -11.56     16.49 o
   6  11   2      173.16      157.56     14.85 o
   7  11   2       11.33        2.85     20.48 o
   8  11   2        7.00       -7.42     22.53 o
   9  11   2       30.47       45.31     14.89 o
  10  11   2       36.84       26.15     15.69 o
  -9  12   2       11.01       33.90     21.32 o
  -8  12   2       13.64       23.11     20.81 o
  -7  12   2       26.03       33.46     12.36 o
  -6  12   2       30.05       20.81     19.82 o
  -5  12   2      323.41      337.06     15.95 o
  -4  12   2      143.41      157.89     11.89 o
  -3  12   2      323.95      339.81     14.01 o
  -2  12   2       55.27       59.69      9.80 o
  -1  12   2       81.83       71.50      9.73 o
   0  12   2       25.38       37.71      6.36 o
   1  12   2      100.46      105.41     10.68 o
   2  12   2      454.54      454.79     14.70 o
   3  12   2      245.93      236.81     13.57 o
   4  12   2      178.21      189.20     12.76 o
   5  12   2        0.23       24.58     16.06 o
   6  12   2      909.07      962.84     29.66 o
   7  12   2       23.23       41.88     23.30 o
   8  12   2      281.54      287.69     19.20 o
   9  12   2       51.45       79.51     15.73 o
  -9  13   2       23.46        3.77     23.63 o
  -8  13   2        2.18       -0.48     13.86 o
  -7  13   2       76.52       80.68     14.08 o
  -6  13   2       29.04       36.72     19.64 o
  -5  13   2       64.47       78.74     12.51 o
  -4  13   2      218.43      185.68     13.93 o
  -3  13   2        8.64        7.46     15.58 o
  -2  13   2       66.98       76.51     10.50 o
  -1  13   2      105.36      123.91     10.61 o
   0  13   2        4.48        6.83      9.80 o
   1  13   2      927.05      956.44     26.66 o
   2  13   2      650.68      652.66     19.24 o
   3  13   2      310.95      306.19     14.45 o
   4  13   2        0.79       16.13     16.20 o
   5  13   2      157.28      194.75     13.82 o
   6  13   2      776.00      824.81     25.86 o
   7  13   2      447.28      476.12     21.07 o
   8  13   2      120.35      117.36     17.01 o
   9  13   2        8.44      -22.13     22.13 o
  -9  14   2        1.93       13.53     14.85 o
  -8  14   2        9.33       19.31     21.65 o
  -7  14   2       25.13       15.21     22.20 o
  -6  14   2       16.17        3.00     19.02 o
  -5  14   2       25.71       40.74     12.44 o
  -4  14   2        0.05      -17.59     17.59 o
  -3  14   2        2.82        2.41     16.24 o
  -2  14   2      239.62      234.33     14.01 o
  -1  14   2       50.17       43.82     10.90 o
   0  14   2        6.11        1.65     16.24 o
   1  14   2       26.14       28.64     10.31 o
   2  14   2        2.43       -0.77     16.64 o
   3  14   2        5.83      -13.75     17.08 o
   4  14   2       28.47       41.77     11.37 o
   5  14   2       64.65       75.63     13.17 o
   6  14   2      358.97      380.37     18.91 o
   7  14   2      294.07      260.48     19.35 o
   8  14   2      135.82      134.33     17.77 o
   9  14   2       27.25       43.67     15.14 o
  -8  15   2        7.93       -3.77     22.49 o
  -7  15   2       61.96       77.13     14.96 o
  -6  15   2        0.54      -19.71     19.71 o
  -5  15   2        0.29       16.75     17.88 o
  -4  15   2      109.38      119.23     12.80 o
  -3  15   2      120.05      145.16     13.17 o
  -2  15   2        4.43       22.53     17.52 o
  -1  15   2        3.61       -8.05     16.75 o
   0  15   2       12.25       -7.00     14.74 o
   1  15   2       38.43       53.80     11.26 o
   2  15   2      120.83      115.39     12.91 o
   3  15   2      419.54      366.10     17.45 o
   4  15   2       14.46        9.25     17.67 o
   5  15   2       26.20       22.79     20.99 o
   6  15   2       79.68       39.32     24.18 o
   7  15   2       20.39        4.61     23.41 o
   8  15   2       16.27       34.67     15.80 o
  -8  16   2        0.41       42.13     22.90 o
  -7  16   2       62.44       29.00     24.39 o
  -6  16   2       41.32        4.46     23.37 o
  -5  16   2       10.35        0.00     17.99 o
  -4  16   2       63.83       84.89     13.39 o
  -3  16   2        1.66       -2.82     19.20 o
  -2  16   2       24.52       35.99     18.54 o
  -1  16   2       41.75       52.74     11.96 o
   0  16   2      317.79      329.10     11.40 o
   1  16   2       47.00       42.17     12.25 o
   2  16   2       94.48      103.98     12.65 o
   3  16   2       31.10       33.68     18.21 o
   4  16   2       28.31       29.70     19.38 o
   5  16   2       19.96      -12.65     20.81 o
   6  16   2        3.33        7.86     20.66 o
   7  16   2        5.26       35.26     21.43 o
   8  16   2       18.93       30.50     23.81 o
  -7  17   2       39.44       24.21     22.09 o
  -6  17   2        3.27       10.68     21.03 o
  -5  17   2        1.04       -1.13     19.68 o
  -4  17   2       33.48       -3.15     21.98 o
  -3  17   2       50.95       58.77     12.76 o
  -2  17   2       45.45       43.60     13.28 o
  -1  17   2       14.00        0.95     20.55 o
   0  17   2        5.30      -11.63     12.85 o
   1  17   2        1.36      -18.43     18.43 o
   2  17   2        4.53        5.82     17.41 o
   3  17   2       13.19       -5.01     19.38 o
   4  17   2       63.41       67.51     13.50 o
   5  17   2        1.83       -2.23     19.75 o
   6  17   2       23.85       16.68     18.98 o
   7  17   2        0.99      -17.92     23.81 o
  -6  18   2        3.13       -2.52     22.49 o
  -5  18   2       18.41       17.81     21.25 o
  -4  18   2       28.70       55.41     12.44 o
  -3  18   2       43.95       47.80     14.45 o
  -2  18   2       34.20       24.91     20.48 o
  -1  18   2       34.39        2.05     19.57 o
   0  18   2       13.48       24.09     10.17 o
   1  18   2       17.04       34.85     12.00 o
   2  18   2        4.36      -12.47     20.04 o
   3  18   2        3.89       -6.44     19.71 o
   4  18   2        6.22       12.40     18.73 o
   5  18   2        2.38        8.34     22.46 o
   6  18   2        3.05      -11.34     22.38 o
  -6  19   2       12.01       42.64     14.63 o
  -5  19   2        1.19      -19.71     19.71 o
  -4  19   2        0.06       -3.58     20.66 o
  -3  19   2       75.59       74.21     14.85 o
  -2  19   2        1.34       -6.66     20.74 o
  -1  19   2       65.19       23.19     23.52 o
   0  19   2       87.26      105.23     10.50 o
   1  19   2        6.50       12.14     21.47 o
   2  19   2        6.93       -2.23     20.01 o
   3  19   2        3.98       -4.61     20.37 o
   4  19   2       10.30       -8.41     20.81 o
   5  19   2        0.02      -23.55     23.55 o
  -5  20   2        0.50       -1.35     22.42 o
  -4  20   2        0.17        2.56     22.38 o
  -3  20   2        0.03       13.46     19.38 o
  -2  20   2        9.14        3.58     21.54 o
  -1  20   2       29.46      -13.02     22.09 o
   0  20   2        5.79       29.41     15.00 o
   1  20   2       13.26       23.70     20.99 o
   2  20   2        0.48       -2.38     20.77 o
   3  20   2       16.69       29.99     13.68 o
   4  20   2        3.23        0.00     20.81 o
  -3  21   2        0.46       20.88     20.15 o
  -2  21   2       19.34      -23.33     23.33 o
  -1  21   2       18.63       41.77     15.21 o
   0  21   2       72.49       83.16     10.83 o
   1  21   2        3.01        7.61     19.86 o
   2  21   2        1.34       28.02     21.54 o
   3  21   2       49.76       34.01     23.85 o
   0  22   2       75.07       98.01     12.19 o
 -11   0   3        8.57      -23.33     23.48 o
  -9   0   3      117.60      112.32     14.41 o
  -7   0   3      239.85      229.46     13.50 o
  -5   0   3      541.71      507.42     14.96 o
  -3   0   3    24647.03    23432.23     88.69 o
  -1   0   3      744.21      734.11     15.40 o
   1   0   3     1264.91     1298.40     18.76 o
   3   0   3     2644.47     2528.15     31.12 o
   5   0   3       43.94       76.29      8.01 o
   7   0   3       57.70       67.66     11.08 o
   9   0   3      151.44      148.12     15.84 o
  11   0   3       15.93       33.68     23.96 o
 -11   1   3       97.47      113.22     11.73 o
 -10   1   3       53.57       57.76     11.98 o
  -9   1   3       86.90       91.93     12.25 o
  -8   1   3       53.96       60.02      8.43 o
  -7   1   3      485.00      470.14     14.45 o
  -6   1   3     1933.53     1728.42     26.95 o
  -5   1   3       55.86       59.32      5.59 o
  -4   1   3      767.51      765.36     31.29 o
  -3   1   3       18.46        7.36      6.09 o
  -2   1   3        1.16       13.18      7.65 o
  -1   1   3       10.67       -4.39      7.31 o
   0   1   3       36.74       27.28      3.45 o
   1   1   3      268.41      285.56      5.74 o
   2   1   3    13404.48    13351.19     44.42 o
   3   1   3      274.80      296.27     10.44 o
   4   1   3     1558.95     1612.34     20.92 o
   5   1   3      805.85      682.79     13.99 o
   6   1   3      236.40      231.24      8.31 o
   7   1   3      321.19      299.06     10.02 o
   8   1   3       31.26       27.57     12.72 o
   9   1   3     1028.48      944.56     39.57 o
  10   1   3       61.22       51.27     23.57 o
  11   1   3       12.91       10.52     13.57 o
 -11   2   3        1.52      -24.07     24.07 o
 -10   2   3        7.43       12.84     20.66 o
  -9   2   3       43.12       35.62     13.31 o
  -8   2   3        7.43        2.45     17.37 o
  -7   2   3      287.02      308.86     14.59 o
  -6   2   3       54.93       72.56      9.98 o
  -5   2   3     2084.98     2107.63     35.59 o
  -4   2   3      224.39      218.42      9.11 o
  -3   2   3      275.63      223.98      8.78 o
  -2   2   3     1000.62     1014.77     19.64 o
  -1   2   3     2831.67     2938.07     27.06 o
   0   2   3    18923.09    17640.44     70.92 o
   1   2   3     1990.64     1982.14     23.22 o
   2   2   3     3208.59     3330.83     32.00 o
   3   2   3       29.26       39.72      7.31 o
   4   2   3     4547.55     4685.08     47.03 o
   5   2   3        0.90       -4.02     11.45 o
   6   2   3      351.30      393.50     13.86 o
   7   2   3        0.41       -7.90     15.91 o
   8   2   3      320.14      306.93     15.73 o
   9   2   3       67.65       60.93     13.79 o
  10   2   3       73.02       60.16     14.48 o
  11   2   3        4.35       32.66     21.40 o
 -11   3   3        0.66      -23.88     23.88 o
 -10   3   3       11.58      -23.26     23.26 o
  -9   3   3       97.27       95.38     14.23 o
  -8   3   3       62.28       69.78     13.28 o
  -7   3   3       80.74       80.32     12.14 o
  -6   3   3        3.70        3.04     13.57 o
  -5   3   3      189.05      168.13      9.91 o
  -4   3   3     1394.18     1139.78     25.31 o
  -3   3   3      858.71      938.04     21.14 o
  -2   3   3     3647.07     3529.43     34.05 o
  -1   3   3       23.57       21.69     11.08 o
   0   3   3     4841.81     4931.52     69.93 o
   1   3   3     1532.26     1447.62     21.91 o
   2   3   3     1211.85     1211.61     21.43 o
   3   3   3     6775.33     7100.84     52.12 o
   4   3   3     1329.84     1465.25     28.34 o
   5   3   3        6.71       14.45     11.74 o
   6   3   3        0.96        3.07     13.31 o
   7   3   3      592.29      633.97     18.87 o
   8   3   3      210.37      193.66     14.12 o
   9   3   3        1.30        4.86     20.44 o
  10   3   3        2.33       -5.49     21.54 o
  11   3   3        3.37       22.79     24.03 o
 -11   4   3        0.57       21.43     21.80 o
 -10   4   3        5.65        9.87     21.87 o
  -9   4   3       24.53       32.00     19.53 o
  -8   4   3     1727.15     1680.63     44.77 o
  -7   4   3     1245.35     1292.95     36.21 o
  -6   4   3       20.87       23.00     15.00 o
  -5   4   3        3.80       21.43     12.65 o
  -4   4   3        0.90       -3.11     11.59 o
  -3   4   3     1763.44     1768.52     28.64 o
  -2   4   3     2179.90     2209.37     28.71 o
  -1   4   3    18475.44    18276.16     71.98 o
   0   4   3    32134.69    31930.11    164.75 o
   1   4   3     1837.40     1752.06     24.76 o
   2   4   3      148.17      127.09      7.83 o
   3   4   3      131.09      155.36      8.27 o
   4   4   3     5853.35     6054.36     55.41 o
   5   4   3       15.43       19.20     12.95 o
   6   4   3        0.03      -14.89     14.89 o
   7   4   3       12.42       14.89     17.15 o
   8   4   3      249.61      256.23     15.10 o
   9   4   3        9.70       29.55     18.87 o
  10   4   3        1.05       -2.23     21.21 o
  11   4   3       45.06        7.68     25.09 o
 -11   5   3       36.29        0.00     25.64 o
 -10   5   3       34.99       42.32     22.57 o
  -9   5   3       70.92       80.10     13.68 o
  -8   5   3     3438.54     3337.30     60.38 o
  -7   5   3      876.34      878.83     27.28 o
  -6   5   3       79.90       71.06     10.09 o
  -5   5   3     4937.16     4972.25     55.56 o
  -4   5   3     1891.26     1962.65     33.10 o
  -3   5   3     7899.53     8251.30     59.87 o
  -2   5   3     1876.71     1789.73     27.61 o
  -1   5   3    14761.46    14850.05     69.42 o
   0   5   3    20482.89    19655.66     54.81 o
   1   5   3     1576.38     1545.42     24.65 o
   2   5   3       93.48      112.98      7.64 o
   3   5   3       99.69       96.04      7.86 o
   4   5   3     1879.38     1994.80     34.31 o
   5   5   3      456.08      480.07     15.47 o
   6   5   3       23.13       27.50     14.52 o
   7   5   3      116.98      104.56     12.58 o
   8   5   3        5.28       28.75     17.26 o
   9   5   3      123.83      100.83     15.47 o
  10   5   3       14.91       35.04     20.01 o
  11   5   3        0.90        9.07     22.31 o
 -11   6   3       45.47       46.85     25.89 o
 -10   6   3       70.25       93.48     15.73 o
  -9   6   3       19.08       30.10     18.58 o
  -8   6   3      509.36      508.01     19.75 o
  -7   6   3      104.05       83.17     12.58 o
  -6   6   3      146.04      139.24     11.67 o
  -5   6   3      296.58      273.46     12.18 o
  -4   6   3        4.03       12.54     12.44 o
  -3   6   3        2.85      -11.67     11.92 o
  -2   6   3       71.28       94.84      7.61 o
  -1   6   3     5247.22     5412.56     45.68 o
   0   6   3     3101.59     3211.26     24.92 o
   1   6   3     4306.53     4233.94     40.41 o
   2   6   3     2689.75     2581.15     34.01 o
   3   6   3      169.84      196.25      8.81 o
   4   6   3       55.73       47.11      8.27 o
   5   6   3      316.49      293.06     12.65 o
   6   6   3       57.49       73.44     10.57 o
   7   6   3       68.15       76.77     11.92 o
   8   6   3      146.03      149.04     13.72 o
   9   6   3      398.74      414.16     19.05 o
  10   6   3       22.23       46.45     13.90 o
  11   6   3        2.15       18.47     22.71 o
 -11   7   3       14.80      -27.65     27.65 o
 -10   7   3       27.51       23.26     21.76 o
  -9   7   3       23.19       35.33     13.75 o
  -8   7   3        9.25        7.31     18.95 o
  -7   7   3      151.34      122.78     13.02 o
  -6   7   3       77.40       77.83     10.64 o
  -5   7   3       18.28       21.83      9.55 o
  -4   7   3       81.63      103.98      8.81 o
  -3   7   3     1193.39     1200.89     27.06 o
  -2   7   3        2.90       -5.05     11.01 o
  -1   7   3      263.99      265.60      9.33 o
   0   7   3      199.52      190.78      5.99 o
   1   7   3      199.62      163.45      9.18 o
   2   7   3      329.39      407.47     11.78 o
   3   7   3      163.61      152.77      8.81 o
   4   7   3      147.09      163.67      9.36 o
   5   7   3     1031.98     1028.71     30.17 o
   6   7   3      141.43      158.47     13.20 o
   7   7   3      318.10      323.05     16.20 o
   8   7   3        5.40      -20.33     20.33 o
   9   7   3       20.45        5.23     21.40 o
  10   7   3      129.15      140.99     17.04 o
  11   7   3        2.53       18.84     24.32 o
 -11   8   3        8.71        8.16     24.91 o
 -10   8   3       74.04       59.25     15.21 o
  -9   8   3       14.06       12.73     21.76 o
  -8   8   3        0.89      -13.28     20.85 o
  -7   8   3       15.74        6.66     17.48 o
  -6   8   3      236.97      214.83     14.23 o
  -5   8   3      132.77      128.04     11.41 o
  -4   8   3      301.18      334.76     12.80 o
  -3   8   3      142.80      111.04      8.49 o
  -2   8   3     1056.53      963.53     24.65 o
  -1   8   3        2.97       -2.19     10.90 o
   0   8   3      268.45      264.57      9.33 o
   1   8   3     4837.92     4913.88     49.19 o
   2   8   3     2078.73     2257.47     35.44 o
   3   8   3     1760.07     1820.41     33.79 o
   4   8   3        8.43       12.25     13.28 o
   5   8   3      778.39      783.41     22.13 o
   6   8   3     1345.13     1380.25     36.94 o
   7   8   3      401.53      400.30     17.48 o
   8   8   3        1.10       10.57     19.38 o
   9   8   3        7.05        8.59     20.48 o
  10   8   3        0.30       -8.59     23.30 o
 -10   9   3       33.59       27.43     23.59 o
  -9   9   3      346.03      364.46     19.53 o
  -8   9   3       21.15       40.89     13.24 o
  -7   9   3       39.56       34.78     17.77 o
  -6   9   3       17.85       28.75     17.26 o
  -5   9   3       54.74       67.33     10.68 o
  -4   9   3       12.62        1.24     13.39 o
  -3   9   3      513.42      558.44     16.71 o
  -2   9   3      464.36      433.43     12.62 o
  -1   9   3       10.61        7.31     11.26 o
   0   9   3      952.59     1002.01     17.70 o
   1   9   3      247.27      252.21     10.39 o
   2   9   3     4141.23     4315.72     50.76 o
   3   9   3      845.48      770.61     21.61 o
   4   9   3      191.24      210.12     11.74 o
   5   9   3      122.54      130.53     11.89 o
   6   9   3       44.26       36.13     12.65 o
   7   9   3      384.23      384.17     17.99 o
   8   9   3       45.58       47.00     14.12 o
   9   9   3       15.40      -16.68     23.00 o
  10   9   3       19.06       35.40     22.05 o
 -10  10   3       46.48       42.43     16.31 o
  -9  10   3        3.07        6.80     21.36 o
  -8  10   3        1.31       11.26     18.73 o
  -7  10   3       10.03       13.64     17.19 o
  -6  10   3       72.96       62.83     12.44 o
  -5  10   3       67.77       19.79     16.31 o
  -4  10   3       71.52       64.41     10.31 o
  -3  10   3      126.84      144.47     10.46 o
  -2  10   3       16.80        5.05     12.40 o
  -1  10   3      108.03       88.29      8.52 o
   0  10   3     1849.15     1833.95     24.05 o
   1  10   3      818.94      912.47     25.89 o
   2  10   3      828.85      837.02     22.93 o
   3  10   3     1265.58     1331.35     32.77 o
   4  10   3      837.23      845.11     24.91 o
   5  10   3       17.44        8.16     16.64 o
   6  10   3      105.67       81.92     14.01 o
   7  10   3        0.09      -20.88     20.88 o
   8  10   3       46.52       36.28     21.94 o
   9  10   3        5.29       39.06     20.23 o
  10  10   3        7.98      -16.93     25.27 o
 -10  11   3       28.22       25.24     24.80 o
  -9  11   3       37.37       28.23     22.31 o
  -8  11   3       80.83       75.85     15.58 o
  -7  11   3      152.20      169.30     14.63 o
  -6  11   3       35.23       48.83     11.52 o
  -5  11   3        9.05       -1.57     17.26 o
  -4  11   3       46.99       36.83     10.06 o
  -3  11   3       51.97       59.91     10.20 o
  -2  11   3      101.83      105.26      9.91 o
  -1  11   3     1024.92      999.12     28.31 o
   0  11   3        7.68       14.42      5.88 o
   1  11   3        3.59      -14.12     14.12 o
   2  11   3      224.80      241.09     12.51 o
   3  11   3       22.48       23.04     13.57 o
   4  11   3      204.50      199.33     13.06 o
   5  11   3       37.72       24.43     18.03 o
   6  11   3       98.67      126.76     14.67 o
   7  11   3     1355.83     1340.46     38.07 o
   8  11   3        5.48       14.04     20.52 o
   9  11   3        8.49       10.72     20.74 o
  10  11   3        0.70        9.40     24.03 o
  -9  12   3      101.80      144.10     16.17 o
  -8  12   3       34.32       21.14     22.16 o
  -7  12   3       69.39       71.28     13.97 o
  -6  12   3      148.84      143.73     14.15 o
  -5  12   3        0.10      -17.08     17.08 o
  -4  12   3       18.55        3.80     15.14 o
  -3  12   3      158.02      147.68     11.70 o
  -2  12   3       75.99       50.58     10.31 o
  -1  12   3       13.46        1.94     15.00 o
   0  12   3      162.40      149.40      7.94 o
   1  12   3     1683.80     1732.38     37.78 o
   2  12   3      140.92      124.13     11.63 o
   3  12   3       17.93      -15.18     15.18 o
   4  12   3        5.82        6.14     16.79 o
   5  12   3        0.57      -18.10     18.10 o
   6  12   3       36.73       68.90     14.04 o
   7  12   3       66.11       63.86     14.41 o
   8  12   3        7.24      -23.11     23.11 o
   9  12   3        3.13       33.43     21.32 o
  -9  13   3        0.06        7.64     23.33 o
  -8  13   3        0.94       -3.47     20.44 o
  -7  13   3       14.40       36.87     19.60 o
  -6  13   3      184.02      198.92     14.63 o
  -5  13   3       12.06       19.38     16.53 o
  -4  13   3        1.18        5.74     16.24 o
  -3  13   3      151.47      151.56     12.54 o
  -2  13   3       38.07       42.21     10.50 o
  -1  13   3        4.17       13.39     14.56 o
   0  13   3      153.90      163.41      8.38 o
   1  13   3        0.02        8.49     14.67 o
   2  13   3      404.94      422.06     15.65 o
   3  13   3      398.04      430.43     15.87 o
   4  13   3       41.34       48.28     11.70 o
   5  13   3        0.72        8.01     17.23 o
   6  13   3        0.37      -12.54     20.19 o
   7  13   3      355.82      367.35     20.19 o
   8  13   3      190.23      178.08     17.99 o
   9  13   3        1.39       15.43     21.40 o
  -9  14   3       35.01       42.06     15.58 o
  -8  14   3       22.36       25.60     23.00 o
  -7  14   3       54.70       55.67     14.92 o
  -6  14   3       30.38       37.67     12.11 o
  -5  14   3      288.05      257.40     16.46 o
  -4  14   3      286.48      245.04     15.62 o
  -3  14   3       10.89       21.58     16.31 o
  -2  14   3       21.14       14.12     16.53 o
  -1  14   3       87.11       94.32     11.56 o
   0  14   3      332.02      326.30     10.65 o
   1  14   3      136.69      155.40     12.69 o
   2  14   3      452.10      444.19     16.75 o
   3  14   3       37.09       16.68     18.43 o
   4  14   3       15.48        0.00     17.63 o
   5  14   3      109.58      103.32     14.48 o
   6  14   3        4.86        3.07     21.29 o
   7  14   3      130.89      160.74     17.74 o
   8  14   3       40.48       36.94     24.32 o
  -8  15   3       13.22       27.91     22.75 o
  -7  15   3        2.58       32.29     13.02 o
  -6  15   3        3.13       14.96     18.76 o
  -5  15   3      162.46      151.52     15.10 o
  -4  15   3        3.79       19.64     17.52 o
  -3  15   3        0.47        7.13     16.38 o
  -2  15   3      117.61      102.99     13.09 o
  -1  15   3      243.54      238.50     14.70 o
   0  15   3       31.49       19.83     10.19 o
   1  15   3        6.88      -12.40     17.85 o
   2  15   3        4.36       -9.36     18.10 o
   3  15   3        5.38       -0.91     17.01 o
   4  15   3       14.68      -18.91     18.91 o
   5  15   3       10.46       -2.01     19.53 o
   6  15   3       25.58       26.99     21.65 o
   7  15   3       34.07       41.62     14.78 o
   8  15   3       13.74      -19.20     24.39 o
  -8  16   3        0.00       31.89     21.36 o
  -7  16   3        8.12        3.66     22.05 o
  -6  16   3        5.22       -1.13     19.38 o
  -5  16   3        7.38        1.06     19.16 o
  -4  16   3       46.89       47.55     13.57 o
  -3  16   3      296.64      286.52     16.86 o
  -2  16   3      166.82      145.05     14.04 o
  -1  16   3       16.50      -19.13     19.13 o
   0  16   3       10.17       -4.85     12.09 o
   1  16   3       83.91       82.33     12.98 o
   2  16   3       10.12       32.11     17.52 o
   3  16   3       82.35       82.40     12.84 o
   4  16   3        1.37        1.02     17.45 o
   5  16   3        0.85       25.67     19.09 o
   6  16   3      132.94      127.20     16.13 o
   7  16   3       34.39       -8.63     23.33 o
  -7  17   3       48.21       38.59     24.39 o
  -6  17   3       28.38       25.16     14.45 o
  -5  17   3       37.07       37.27     21.69 o
  -4  17   3       18.86       28.82     12.98 o
  -3  17   3      141.48      130.49     15.00 o
  -2  17   3        9.17       34.42     17.85 o
  -1  17   3      202.35      221.64     16.38 o
   0  17   3        7.32       -4.28     13.53 o
   1  17   3        2.09      -18.69     18.69 o
   2  17   3       25.34       28.23     12.14 o
   3  17   3      187.25      175.66     15.21 o
   4  17   3       14.94       -7.50     20.33 o
   5  17   3       73.41       74.57     14.70 o
   6  17   3       33.53       55.88     13.93 o
   7  17   3        4.11      -10.39     22.60 o
  -6  18   3       11.33       16.46     21.98 o
  -5  18   3        4.03        2.41     19.57 o
  -4  18   3       11.53        9.11     19.97 o
  -3  18   3       11.76       28.23     18.51 o
  -2  18   3       36.76       39.97     22.35 o
  -1  18   3      377.08      410.32     20.01 o
   0  18   3        8.33      -14.73     14.73 o
   1  18   3       34.26       45.64     12.69 o
   2  18   3        2.04      -16.86     18.87 o
   3  18   3        7.22       -2.19     20.99 o
   4  18   3       60.95       34.31     22.75 o
   5  18   3        0.47       31.38     20.77 o
   6  18   3       27.36       42.13     14.96 o
  -5  19   3        2.64       42.02     21.72 o
  -4  19   3        1.40       20.59     20.52 o
  -3  19   3       35.76       51.24     13.75 o
  -2  19   3       31.64       32.33     14.12 o
  -1  19   3      147.62      170.69     15.76 o
   0  19   3        0.05        3.50     14.11 o
   1  19   3        1.15       17.92     18.32 o
   2  19   3       23.32       22.60     19.42 o
   3  19   3        6.59       -2.34     19.71 o
   4  19   3       79.57       91.87     15.73 o
   5  19   3        0.67        1.28     21.10 o
  -4  20   3        0.44       -5.16     22.42 o
  -3  20   3        3.88       24.76     19.49 o
  -2  20   3       42.47       27.72     22.82 o
  -1  20   3       60.09       49.78     16.97 o
   0  20   3       34.75        3.39     17.87 o
   1  20   3        1.15        9.58     21.03 o
   2  20   3        9.08       10.86     20.15 o
   3  20   3       11.05       34.78     20.81 o
   4  20   3        9.00       10.35     21.83 o
  -3  21   3        1.83       26.37     21.76 o
  -2  21   3       16.86       33.43     23.00 o
  -1  21   3       20.23       -6.40     22.64 o
   0  21   3       62.93       68.16     22.68 o
   1  21   3        8.09       -8.96     21.25 o
   2  21   3        3.24       18.03     21.47 o
   3  21   3        0.99      -23.00     23.00 o
 -10   0   4       32.99       43.05     14.45 o
  -8   0   4       17.57       19.71     17.88 o
  -6   0   4      363.85      363.43     13.64 o
  -4   0   4       16.83       17.45     11.30 o
  -2   0   4      747.53      833.55     18.84 o
   0   0   4    15245.39    14505.28     41.42 o
   2   0   4      677.11      596.88     17.23 o
   4   0   4      674.90      649.58     18.29 o
   6   0   4       39.85       37.01      9.33 o
   8   0   4       30.46       -7.57     18.25 o
  10   0   4       18.99        4.43     19.97 o
 -11   1   4        7.88      -11.74     16.99 o
 -10   1   4       56.14       55.01     10.24 o
  -9   1   4        0.06        4.40     13.82 o
  -8   1   4       21.27       13.24     13.18 o
  -7   1   4      170.25      168.72      9.28 o
  -6   1   4       11.18       -2.40     10.24 o
  -5   1   4        8.65        9.87      8.26 o
  -4   1   4       25.84       34.36      5.14 o
  -3   1   4       42.60       48.14      5.07 o
  -2   1   4     1466.96     1358.63     16.92 o
  -1   1   4      390.25      372.81      9.66 o
   0   1   4      454.63      472.67      9.01 o
   1   1   4    25273.38    24866.48    145.95 o
   2   1   4      824.82      722.00     18.20 o
   3   1   4     8536.17     8317.78     40.41 o
   4   1   4      551.47      625.92     19.93 o
   5   1   4     1323.93     1304.96     21.09 o
   6   1   4      274.66      249.51      8.74 o
   7   1   4      181.77      183.36      9.27 o
   8   1   4      245.64      255.44     10.92 o
   9   1   4      239.16      209.17     11.84 o
  10   1   4       21.28       39.48     22.02 o
  11   1   4        0.67      -15.58     16.10 o
 -11   2   4       79.56      115.57     17.45 o
 -10   2   4       10.85       15.25     21.21 o
  -9   2   4       98.97       96.99     14.81 o
  -8   2   4      235.58      253.86     15.73 o
  -7   2   4     1012.31      955.49     28.16 o
  -6   2   4        2.94       20.30     13.50 o
  -5   2   4     1794.91     1754.03     33.03 o
  -4   2   4      110.91       99.66      7.83 o
  -3   2   4      648.60      669.77     19.60 o
  -2   2   4    21375.65    20767.70     81.34 o
  -1   2   4     2928.64     2925.92     29.92 o
   0   2   4       40.86       39.34      4.85 o
   1   2   4      723.77      686.52     17.08 o
   2   2   4      419.64      399.02     12.07 o
   3   2   4     1002.69      903.99     21.61 o
   4   2   4       59.19      117.04      8.23 o
   5   2   4      861.77      870.38     25.71 o
   6   2   4      133.78      127.61     11.15 o
   7   2   4      247.46      250.09     14.15 o
   8   2   4        9.43       23.81     16.49 o
   9   2   4       24.43       37.41     19.93 o
  10   2   4        1.05        2.23     21.51 o
  11   2   4       33.24       15.36     24.87 o
 -11   3   4       15.18        6.33     25.89 o
 -10   3   4       51.94       53.69     14.74 o
  -9   3   4      111.51      122.67     14.85 o
  -8   3   4       15.17        5.05     20.08 o
  -7   3   4      869.99      820.13     23.70 o
  -6   3   4     1030.65     1095.49     30.69 o
  -5   3   4     3332.00     3379.69     45.28 o
  -4   3   4       22.72       27.14      7.02 o
  -3   3   4     2581.70     2611.76     34.64 o
  -2   3   4     4431.77     4460.85     40.30 o
  -1   3   4    23562.41    23454.62     83.17 o
   0   3   4      951.64      875.83     13.49 o
   1   3   4      357.07      385.27     11.52 o
   2   3   4     1880.16     1929.73     27.58 o
   3   3   4     1752.14     1589.42     28.09 o
   4   3   4     2497.96     2608.83     38.04 o
   5   3   4       10.73       17.92     12.07 o
   6   3   4        5.19       14.34      8.67 o
   7   3   4      366.27      400.19     15.87 o
   8   3   4       11.76       13.79     17.96 o
   9   3   4        0.12      -21.54     21.54 o
  10   3   4        1.54       62.50     12.76 o
  11   3   4        3.40        6.44     22.31 o
 -11   4   4        0.82       11.52     22.90 o
 -10   4   4        0.06       15.58     20.66 o
  -9   4   4      370.50      376.12     19.13 o
  -8   4   4      723.47      707.74     21.10 o
  -7   4   4      102.92      110.85     11.81 o
  -6   4   4        1.77       -6.44     15.54 o
  -5   4   4        6.84       -8.74     12.87 o
  -4   4   4       32.66       29.59      7.31 o
  -3   4   4     2236.69     2362.84     33.79 o
  -2   4   4      775.43      753.89     20.12 o
  -1   4   4      395.80      349.61     11.05 o
   0   4   4      983.37      926.40     14.37 o
   1   4   4      242.61      258.65      8.38 o
   2   4   4      110.33      129.76      7.68 o
   3   4   4       32.52       30.36      6.91 o
   4   4   4        0.74        7.75     12.22 o
   5   4   4      425.66      394.37     13.20 o
   6   4   4      135.93      223.72     12.62 o
   7   4   4      526.71      564.48     18.29 o
   8   4   4       48.81       34.16     19.02 o
   9   4   4        7.12       10.09     19.42 o
  10   4   4        5.49       -6.80     21.36 o
  11   4   4      139.32      156.43     18.91 o
 -11   5   4        6.57       16.86     23.59 o
 -10   5   4       42.99       49.45     15.21 o
  -9   5   4       39.32       23.74     14.56 o
  -8   5   4        3.97      -15.76     19.53 o
  -7   5   4        8.51      -15.43     17.30 o
  -6   5   4      524.50      611.66     18.14 o
  -5   5   4     1695.26     1765.48     35.81 o
  -4   5   4      933.86      947.62     25.16 o
  -3   5   4     1317.11     1197.02     26.15 o
  -2   5   4       42.13       17.34     11.70 o
  -1   5   4    12129.27    11978.62     66.34 o
   0   5   4      339.51      416.39      8.53 o
   1   5   4       79.69       74.54      7.17 o
   2   5   4      243.49      213.52      8.96 o
   3   5   4     2363.12     2229.05     34.38 o
   4   5   4       98.43      112.17      8.23 o
   5   5   4       41.91       29.22      8.96 o
   6   5   4       33.87       41.66     10.31 o
   7   5   4       20.94       17.37     18.73 o
   8   5   4      407.53      394.85     17.92 o
   9   5   4       76.11       80.86     14.92 o
  10   5   4       77.05       91.00     15.54 o
  11   5   4        9.05        9.25     22.24 o
 -11   6   4        7.03      -26.92     26.92 o
 -10   6   4        0.01        9.22     21.03 o
  -9   6   4       88.27       91.98     15.65 o
  -8   6   4      747.26      693.03     21.07 o
  -7   6   4       17.75       16.06     11.48 o
  -6   6   4      536.52      544.62     16.53 o
  -5   6   4      601.39      602.48     18.69 o
  -4   6   4     3583.79     3545.81     46.81 o
  -3   6   4     5029.17     5182.52     51.68 o
  -2   6   4     2320.82     2436.97     33.94 o
  -1   6   4        6.71        4.21     11.59 o
   0   6   4     5172.69     5052.12     32.04 o
   1   6   4     2328.84     2442.53     32.92 o
   2   6   4     4462.16     4544.38     46.23 o
   3   6   4     1728.03     1734.50     32.00 o
   4   6   4      459.57      423.92     12.80 o
   5   6   4        0.47       18.29     13.86 o
   6   6   4      358.93      352.61     15.32 o
   7   6   4      239.66      252.36     15.03 o
   8   6   4        0.19       -6.44     18.51 o
   9   6   4      154.68      164.00     15.69 o
  10   6   4       51.64       46.38     15.62 o
  11   6   4        0.20      -16.13     22.31 o
 -11   7   4        1.11        4.02     24.98 o
 -10   7   4       24.63       15.32     23.33 o
  -9   7   4      102.71       75.05     15.21 o
  -8   7   4        2.91      -21.07     21.07 o
  -7   7   4      122.72      136.57     12.80 o
  -6   7   4      156.20      169.26     12.40 o
  -5   7   4       57.26       64.26     10.35 o
  -4   7   4       97.25      120.69      9.66 o
  -3   7   4      293.13      384.46     12.07 o
  -2   7   4      132.86      137.44      8.63 o
  -1   7   4      191.70      157.82      8.70 o
   0   7   4       25.85       15.38      6.19 o
   1   7   4     1189.28     1080.93     25.02 o
   2   7   4      667.46      783.63     22.90 o
   3   7   4       19.61        7.57     12.29 o
   4   7   4      879.81      921.00     27.50 o
   5   7   4     2436.52     2577.38     45.46 o
   6   7   4     2012.83     2025.78     44.36 o
   7   7   4       39.22       54.02     12.73 o
   8   7   4       21.28       -2.85     19.90 o
   9   7   4        0.22       -9.62     19.68 o
  10   7   4       45.90       89.06     15.84 o
 -10   8   4       46.53       27.06     24.43 o
  -9   8   4       57.44       70.77     14.92 o
  -8   8   4      106.44      117.66     14.12 o
  -7   8   4        3.32        5.96     17.74 o
  -6   8   4      337.71      349.24     15.51 o
  -5   8   4       62.16       61.30     10.64 o
  -4   8   4      260.56      296.54     12.47 o
  -3   8   4       99.05       80.94      8.27 o
  -2   8   4      142.18      130.24      8.74 o
  -1   8   4       62.51       43.41      7.97 o
   0   8   4        0.90       -1.08     11.32 o
   1   8   4     1653.34     1544.50     30.14 o
   2   8   4       25.07       36.57      7.61 o
   3   8   4      219.53      221.64     10.09 o
   4   8   4      649.36      650.21     18.98 o
   5   8   4     1638.05     1636.74     39.21 o
   6   8   4       74.88       65.80     12.87 o
   7   8   4        0.04       26.95     16.38 o
   8   8   4       17.50        5.92     19.75 o
   9   8   4        1.14      -17.59     20.92 o
  10   8   4       21.83       28.82     22.53 o
 -10   9   4        0.53       10.13     21.98 o
  -9   9   4       43.60       53.47     14.08 o
  -8   9   4       13.40        2.01     20.59 o
  -7   9   4       24.69       -9.77     19.38 o
  -6   9   4      333.03      320.06     15.62 o
  -5   9   4      232.38      251.88     13.17 o
  -4   9   4     1134.93     1182.06     31.53 o
  -3   9   4      108.61      112.10      9.84 o
  -2   9   4      181.63      170.21      9.36 o
  -1   9   4       74.39       88.98      7.94 o
   0   9   4     1776.81     1833.00     54.31 o
   1   9   4     1556.24     1548.01     31.93 o
   2   9   4      272.97      272.22     11.05 o
   3   9   4      676.17      662.60     18.98 o
   4   9   4       91.71      100.54     10.86 o
   5   9   4       13.11       22.42     16.06 o
   6   9   4     1755.74     1692.81     43.96 o
   7   9   4        0.76        5.45     19.46 o
   8   9   4       10.27      -17.34     20.77 o
   9   9   4       55.37       72.42     14.70 o
  10   9   4       23.32       23.74     15.84 o
 -10  10   4        2.13       -6.51     23.48 o
  -9  10   4       54.36       83.46     15.95 o
  -8  10   4        0.91       12.51     19.09 o
  -7  10   4       10.98        1.87     18.84 o
  -6  10   4      209.75      213.85     14.26 o
  -5  10   4        3.24       22.60     14.78 o
  -4  10   4        1.18       -4.79     13.90 o
  -3  10   4      105.18      134.23     10.06 o
  -2  10   4      324.25      300.27     12.33 o
  -1  10   4       27.98       43.19      8.41 o
   0  10   4      994.53      922.36     18.87 o
   1  10   4     1020.09     1108.55     28.75 o
   2  10   4      353.70      403.30     13.75 o
   3  10   4       49.43       36.43      9.73 o
   4  10   4       30.22       29.15     15.10 o
   5  10   4       53.83       52.48     11.67 o
   6  10   4     2497.38     2518.09     54.46 o
   7  10   4      175.84      152.77     15.51 o
   8  10   4       61.43       51.75     13.93 o
   9  10   4        0.61       19.93     21.07 o
  10  10   4       16.89       11.92     24.61 o
 -10  11   4       64.26       58.23     17.34 o
  -9  11   4        0.22        4.79     20.63 o
  -8  11   4       81.22       57.16     15.00 o
  -7  11   4       67.59       70.48     13.79 o
  -6  11   4       41.47       36.46     18.58 o
  -5  11   4     1028.24     1066.38     30.10 o
  -4  11   4       70.31       69.01     10.90 o
  -3  11   4       95.62       81.96     10.64 o
  -2  11   4       15.15       15.25     13.39 o
  -1  11   4       43.10       73.04      9.58 o
   0  11   4       19.44       27.99     11.87 o
   1  11   4       79.25       65.10     10.42 o
   2  11   4       98.95      119.78     10.61 o
   3  11   4        0.00       -1.35     14.45 o
   4  11   4      265.12      263.22     13.53 o
   5  11   4       37.22       51.13     11.52 o
   6  11   4       80.71       94.51     13.90 o
   7  11   4        0.54       -4.94     20.59 o
   8  11   4       10.68      -13.24     22.60 o
   9  11   4       24.17       -9.73     23.37 o
  -9  12   4       20.79       19.86     23.48 o
  -8  12   4       49.26        9.03     22.90 o
  -7  12   4       38.23       65.17     12.80 o
  -6  12   4        7.03       22.13     19.57 o
  -5  12   4        3.06        3.40     17.56 o
  -4  12   4      224.41      213.81     13.35 o
  -3  12   4      529.05      507.39     16.46 o
  -2  12   4       53.62       50.54      9.95 o
  -1  12   4       65.15       63.75      9.84 o
   0  12   4       12.62       11.52     10.48 o
   1  12   4      780.43      760.62     23.85 o
   2  12   4        8.14       12.51      9.66 o
   3  12   4       17.03       21.72      9.55 o
   4  12   4       73.85       56.73     11.63 o
   5  12   4       84.05       84.63     13.09 o
   6  12   4       11.57       17.15     20.19 o
   7  12   4      206.15      191.87     16.93 o
   8  12   4       84.65       74.35     15.00 o
   9  12   4       43.87       45.35     23.52 o
  -9  13   4        1.45       -3.88     22.90 o
  -8  13   4        3.89      -21.80     21.80 o
  -7  13   4       67.74       76.69     14.37 o
  -6  13   4       14.37      -13.64     18.58 o
  -5  13   4      144.78      108.40     14.19 o
  -4  13   4       15.81      -12.62     17.81 o
  -3  13   4      265.12      282.71     14.30 o
  -2  13   4      104.22      121.17     11.74 o
  -1  13   4       48.67       34.20     17.26 o
   0  13   4      273.02      245.53     10.88 o
   1  13   4      176.71      155.33     12.58 o
   2  13   4       61.72       51.46     11.15 o
   3  13   4       12.95       10.28     15.51 o
   4  13   4       37.91       28.09     18.10 o
   5  13   4      442.08      450.04     18.25 o
   6  13   4      139.84      146.00     15.40 o
   7  13   4       75.84      107.16     15.54 o
   8  13   4       12.37       17.99     20.88 o
   9  13   4        9.79       30.14     23.08 o
  -8  14   4       52.02       43.27     23.22 o
  -7  14   4        5.52        1.13     19.24 o
  -6  14   4       63.09       65.28     13.61 o
  -5  14   4        9.43        3.84     18.10 o
  -4  14   4      198.37      203.68     14.92 o
  -3  14   4        2.14       11.92     16.06 o
  -2  14   4        0.15       17.26     10.17 o
  -1  14   4      114.72      116.05     12.07 o
   0  14   4      137.23      152.22      8.88 o
   1  14   4      138.34      120.40     13.17 o
   2  14   4      116.89      132.51     12.69 o
   3  14   4       29.94       22.27     16.31 o
   4  14   4       12.92       28.16     17.70 o
   5  14   4       15.22       14.52     12.65 o
   6  14   4       59.76       69.71     14.48 o
   7  14   4        0.03       17.12     20.08 o
   8  14   4        2.41      -23.11     23.11 o
  -8  15   4       17.12      -14.15     23.59 o
  -7  15   4        1.23        3.55     19.86 o
  -6  15   4       20.20       26.11     19.24 o
  -5  15   4        4.47       28.49     18.43 o
  -4  15   4       56.51       73.26     12.80 o
  -3  15   4       82.43       94.25     13.50 o
  -2  15   4       24.54       11.30     18.10 o
  -1  15   4       21.33       -4.24     18.21 o
   0  15   4      174.48      159.22      9.75 o
   1  15   4       23.10      -17.74     17.74 o
   2  15   4       29.82       27.10     17.30 o
   3  15   4        7.75       -0.91     17.70 o
   4  15   4       27.52       30.83     17.23 o
   5  15   4        4.78       13.39     17.48 o
   6  15   4        1.83      -14.30     21.21 o
   7  15   4       21.65       35.77     21.65 o
   8  15   4       75.37      104.42     16.09 o
  -7  16   4        2.40       28.49     20.77 o
  -6  16   4       60.88       81.85     14.96 o
  -5  16   4        9.61       -2.16     19.05 o
  -4  16   4      117.31       83.42     14.23 o
  -3  16   4      169.07      169.92     15.14 o
  -2  16   4       12.00       12.14     18.51 o
  -1  16   4      692.62      668.53     21.14 o
   0  16   4        0.28       -5.18     12.05 o
   1  16   4       22.00       12.95     17.85 o
   2  16   4       12.63       12.87     11.59 o
   3  16   4        3.56      -19.42     19.42 o
   4  16   4       19.90       21.58     20.23 o
   5  16   4        4.61       24.03     18.47 o
   6  16   4       17.46       -6.99     22.79 o
   7  16   4       26.02       32.59     23.66 o
  -7  17   4        9.19        2.60     23.11 o
  -6  17   4       96.96      104.23     15.95 o
  -5  17   4        0.53       32.15     18.36 o
  -4  17   4       13.49       31.20     12.62 o
  -3  17   4        3.44      -20.63     20.63 o
  -2  17   4        0.16      -20.52     20.52 o
  -1  17   4      316.44      275.66     17.92 o
   0  17   4        2.63      -13.18     13.60 o
   1  17   4       37.57       28.09     13.13 o
   2  17   4       28.85       21.51     12.62 o
   3  17   4        0.65      -15.62     19.82 o
   4  17   4        2.68       16.42     18.87 o
   5  17   4       10.20        4.64     21.18 o
   6  17   4        0.13       -1.24     22.68 o
   7  17   4       96.93      113.01     17.70 o
  -6  18   4        0.00       28.27     18.25 o
  -5  18   4        1.96      -12.18     19.86 o
  -4  18   4        8.48       35.88     19.27 o
  -3  18   4        4.72       19.90     18.18 o
  -2  18   4       88.15      100.14     14.30 o
  -1  18   4      260.49      270.72     18.36 o
   0  18   4      130.43      120.58     10.89 o
   1  18   4        1.64      -19.16     19.53 o
   2  18   4        9.77        1.06     19.02 o
   3  18   4        5.04       -4.46     20.99 o
   4  18   4        0.09        4.64     19.71 o
   5  18   4       19.91       19.68     20.33 o
   6  18   4        0.36      -24.61     24.61 o
  -5  19   4        7.96        7.75     23.26 o
  -4  19   4        9.62       11.08     21.21 o
  -3  19   4        2.65       -2.38     20.77 o
  -2  19   4      138.22      118.90     16.71 o
  -1  19   4      351.31      343.68     20.66 o
   0  19   4       11.34       11.72     17.52 o
   1  19   4        2.32       12.54     18.51 o
   2  19   4       33.36       40.27     20.30 o
   3  19   4       98.80      102.15     15.18 o
   4  19   4        0.01       12.40     20.08 o
   5  19   4        9.07       24.76     21.91 o
  -4  20   4        0.04       15.69     22.46 o
  -3  20   4        0.00      -16.35     22.16 o
  -2  20   4       14.50        8.56     20.81 o
  -1  20   4      179.09      180.09     17.19 o
   0  20   4       58.72       54.93     17.59 o
   1  20   4       16.49       28.05     19.31 o
   2  20   4        0.20      -20.85     20.85 o
   3  20   4        2.85       29.08     20.48 o
   4  20   4       43.68       53.03     15.07 o
  -2  21   4       25.82        5.23     23.19 o
  -1  21   4       15.22       15.62     21.36 o
   0  21   4       11.32       30.44     14.42 o
   1  21   4        0.50      -21.54     21.54 o
   2  21   4        1.03       13.09     22.13 o
 -11   0   5       67.28       55.85     28.02 o
  -9   0   5        0.13       -3.91     21.36 o
  -7   0   5     1637.80     1480.79     39.76 o
  -5   0   5       23.54       32.62      7.75 o
  -3   0   5     2711.31     2851.24     36.35 o
  -1   0   5      858.98      895.54     19.97 o
   1   0   5        0.39        7.61     11.15 o
   3   0   5     8188.70     8257.48     60.27 o
   5   0   5     2457.26     2305.97     39.54 o
   7   0   5      432.36      434.24     16.90 o
   9   0   5       51.56       34.20     21.83 o
  11   0   5       15.78        6.51     22.49 o
 -11   1   5        6.96       -2.58     19.24 o
 -10   1   5        2.72       -6.37     14.88 o
  -9   1   5      264.85      259.22     12.37 o
  -8   1   5     1901.48     1748.67     75.38 o
  -7   1   5     3137.27     2968.30     37.82 o
  -6   1   5       33.07       25.07     11.18 o
  -5   1   5     2351.99     2396.83     28.02 o
  -4   1   5      182.28      181.72      6.41 o
  -3   1   5     8056.91     8405.39    106.32 o
  -2   1   5     3837.18     4098.70     28.05 o
  -1   1   5      609.48      578.68     11.36 o
   0   1   5     1524.89     1390.57     13.64 o
   1   1   5      480.75      450.32      9.37 o
   2   1   5       82.71       84.44      5.20 o
   3   1   5      178.45      169.03      6.08 o
   4   1   5        2.67       -3.85      8.17 o
   5   1   5      785.68      749.24     15.50 o
   6   1   5       15.49       22.77      8.14 o
   7   1   5       15.09       25.24      7.78 o
   8   1   5       81.61       73.90      9.14 o
   9   1   5       63.72       72.25     25.25 o
  10   1   5       11.42       28.29     14.39 o
  11   1   5       33.26       70.29     11.02 o
 -11   2   5        1.68       23.00     21.21 o
 -10   2   5       22.04       23.37     21.54 o
  -9   2   5      223.23      186.67     17.45 o
  -8   2   5     1406.54     1349.05     36.83 o
  -7   2   5     1000.90      896.46     28.75 o
  -6   2   5     1232.58     1148.19     31.78 o
  -5   2   5       35.61       28.64      8.81 o
  -4   2   5       10.50       -2.38     11.48 o
  -3   2   5     5692.48     6234.88     52.81 o
  -2   2   5       22.20       39.43      6.84 o
  -1   2   5      865.41      775.80     19.75 o
   0   2   5      101.01       99.04      6.67 o
   1   2   5       65.27       63.97      7.31 o
   2   2   5        7.57        6.80     11.26 o
   3   2   5       32.25       21.18     11.01 o
   4   2   5      572.45      515.03     15.73 o
   5   2   5     1182.54     1226.57     30.61 o
   6   2   5       54.80       48.61     10.57 o
   7   2   5      238.30      238.72     14.15 o
   8   2   5      140.63      126.69     13.79 o
   9   2   5      147.67      149.48     15.03 o
  10   2   5       61.58       72.34     13.79 o
  11   2   5       13.48       22.24     23.96 o
 -11   3   5       28.27       24.47     23.85 o
 -10   3   5        0.48       23.55     19.35 o
  -9   3   5      381.64      373.42     19.82 o
  -8   3   5        1.47        3.47     19.90 o
  -7   3   5       48.69       53.62     12.54 o
  -6   3   5       30.40       36.79      9.87 o
  -5   3   5       36.75       29.51      8.27 o
  -4   3   5      271.03      265.78      9.87 o
  -3   3   5      362.94      473.45     13.97 o
  -2   3   5     1670.79     1828.35     28.38 o
  -1   3   5       10.82       21.65      6.84 o
   0   3   5       97.69       87.62      5.28 o
   1   3   5      126.73      122.74      7.97 o
   2   3   5     3467.54     3342.61     37.71 o
   3   3   5      923.62      939.69     23.99 o
   4   3   5        1.12      -12.07     12.07 o
   5   3   5      154.92      148.93     11.01 o
   6   3   5      839.03      769.40     21.98 o
   7   3   5      242.32      257.95     14.74 o
   8   3   5        1.58      -17.12     17.12 o
   9   3   5       69.10       81.19     14.96 o
  10   3   5       37.24       61.63     14.78 o
  11   3   5       23.64       21.10     24.72 o
 -11   4   5       21.98      -20.81     26.15 o
 -10   4   5      280.77      265.96     18.73 o
  -9   4   5      155.80      141.06     16.17 o
  -8   4   5      139.43      126.95     14.41 o
  -7   4   5      119.91      112.79     12.47 o
  -6   4   5       37.73       25.53     15.91 o
  -5   4   5      260.67      283.34     12.36 o
  -4   4   5        0.36      -11.81     11.81 o
  -3   4   5     2951.95     3001.67     39.10 o
  -2   4   5     6227.62     5974.15     50.43 o
  -1   4   5       17.34       25.67      6.69 o
   0   4   5       12.78        4.37      7.74 o
   1   4   5      581.26      549.88     15.65 o
   2   4   5      978.26     1086.75     24.03 o
   3   4   5     2878.01     3186.77     40.60 o
   4   4   5      108.97      108.99      8.89 o
   5   4   5      466.63      444.77     14.01 o
   6   4   5       29.77       10.35     16.71 o
   7   4   5      522.59      531.20     18.58 o
   8   4   5        0.36        5.41     19.35 o
   9   4   5      152.91      127.31     16.20 o
  10   4   5       49.12       62.39     15.32 o
  11   4   5        1.26       32.00     22.60 o
 -11   5   5        1.44        5.27     23.70 o
 -10   5   5        0.27      -19.64     22.68 o
  -9   5   5      304.41      322.65     18.62 o
  -8   5   5      292.38      278.29     16.53 o
  -7   5   5       59.95       61.26     11.81 o
  -6   5   5      212.50      216.33     13.50 o
  -5   5   5      567.22      540.27     16.02 o
  -4   5   5       77.96       70.70      8.12 o
  -3   5   5      418.71      427.80     13.09 o
  -2   5   5       56.42       69.27      7.72 o
  -1   5   5      625.38      515.72     15.76 o
   0   5   5      360.47      362.03      8.81 o
   1   5   5        0.34      -10.61     11.26 o
   2   5   5     3587.93     3775.71     42.75 o
   3   5   5     1425.35     1551.09     30.10 o
   4   5   5      144.93      112.50      8.81 o
   5   5   5       10.51       -3.69     13.90 o
   6   5   5     1957.02     1902.34     42.46 o
   7   5   5      819.87      827.95     23.26 o
   8   5   5       57.22       55.04     13.42 o
   9   5   5      123.33      106.14     15.54 o
  10   5   5      184.05      175.41     18.18 o
  11   5   5       21.03       44.58     26.15 o
 -11   6   5        1.62       30.87     23.66 o
 -10   6   5        3.53        9.40     21.07 o
  -9   6   5       17.85       13.61     20.04 o
  -8   6   5      201.18      207.04     14.89 o
  -7   6   5       54.53       26.04     12.22 o
  -6   6   5      423.69      442.17     15.62 o
  -5   6   5      466.46      473.23     15.03 o
  -4   6   5      527.41      589.13     19.27 o
  -3   6   5      419.58      478.97     15.36 o
  -2   6   5     2670.01     2690.02     37.34 o
  -1   6   5     1089.68     1233.88     25.71 o
   0   6   5        2.23       -3.90      8.18 o
   1   6   5       27.15       10.24     12.07 o
   2   6   5      394.41      471.36     14.63 o
   3   6   5     1692.97     1594.65     31.64 o
   4   6   5      209.82      231.25     11.30 o
   5   6   5      413.77      394.67     14.48 o
   6   6   5        5.31       25.02     16.97 o
   7   6   5       38.19       36.21     20.12 o
   8   6   5       36.35       13.24     19.60 o
   9   6   5        3.28      -11.78     21.69 o
  10   6   5        0.69      -18.07     22.97 o
 -10   7   5        2.03        2.41     22.49 o
  -9   7   5        3.52       31.12     21.14 o
  -8   7   5        1.52        7.68     18.25 o
  -7   7   5        1.15        4.24     16.75 o
  -6   7   5        7.47        3.00     16.93 o
  -5   7   5      417.85      405.93     15.03 o
  -4   7   5        9.43        9.47     12.95 o
  -3   7   5      811.27      791.60     23.59 o
  -2   7   5     1279.43     1337.17     29.41 o
  -1   7   5     2551.65     2378.56     35.92 o
   0   7   5      745.27      845.16     16.12 o
   1   7   5        0.17      -11.15     11.89 o
   2   7   5        4.62        4.94     11.45 o
   3   7   5      545.10      567.84     17.19 o
   4   7   5      207.46      166.89     11.59 o
   5   7   5       39.65       42.90     10.90 o
   6   7   5       12.40      -17.59     18.29 o
   7   7   5      590.42      580.31     19.97 o
   8   7   5      153.36      149.59     15.47 o
   9   7   5       32.73       32.95     23.15 o
  10   7   5        7.01       13.75     22.27 o
 -10   8   5        8.60       -6.25     22.60 o
  -9   8   5        0.24      -20.19     20.19 o
  -8   8   5        0.32      -18.62     18.62 o
  -7   8   5        4.73       21.98     16.71 o
  -6   8   5      129.00      149.44     12.95 o
  -5   8   5      319.12      319.47     14.74 o
  -4   8   5       44.81       25.16     14.34 o
  -3   8   5      310.88      276.53     11.89 o
  -2   8   5      525.37      491.59     14.52 o
  -1   8   5     2651.46     2702.53     40.01 o
   0   8   5     8690.26     8781.94     82.73 o
   1   8   5     6950.26     7475.50     64.48 o
   2   8   5      438.90      506.25     14.70 o
   3   8   5        0.90        8.67     13.28 o
   4   8   5     1346.56     1362.44     33.54 o
   5   8   5      908.41      976.15     27.50 o
   6   8   5      530.11      508.59     18.98 o
   7   8   5        6.40        8.08     17.81 o
   8   8   5      122.54       98.68     14.63 o
   9   8   5        2.25       -3.40     19.82 o
  10   8   5       16.25       28.20     23.00 o
 -10   9   5       35.94       63.49     15.32 o
  -9   9   5       27.99       25.02     20.96 o
  -8   9   5       26.13        1.02     19.16 o
  -7   9   5      121.47      132.51     13.97 o
  -6   9   5      239.08      227.49     15.03 o
  -5   9   5      164.40      163.30     12.91 o
  -4   9   5        6.61        8.70     14.19 o
  -3   9   5       95.09      109.98     10.42 o
  -2   9   5      111.43      122.81      9.69 o
  -1   9   5     1666.03     1628.88     33.76 o
   0   9   5     5602.16     5684.54     48.55 o
   1   9   5     1671.54     1819.06     35.66 o
   2   9   5      292.82      340.02     12.51 o
   3   9   5       29.83       28.45      9.25 o
   4   9   5       24.72       11.59     15.10 o
   5   9   5       44.76       24.10     18.40 o
   6   9   5      740.08      654.37     21.14 o
   7   9   5       59.94       24.32     20.41 o
   8   9   5       52.38       53.51     14.56 o
   9   9   5        3.11        6.99     20.92 o
  10   9   5        5.47        5.27     23.19 o
 -10  10   5      144.65      160.89     18.91 o
  -9  10   5        8.79      -23.44     23.44 o
  -8  10   5        0.77       -8.52     20.01 o
  -7  10   5        0.05       12.40     18.58 o
  -6  10   5        1.33        6.11     18.25 o
  -5  10   5      346.10      378.72     16.42 o
  -4  10   5       62.66       74.54     11.48 o
  -3  10   5      221.21      201.92     12.14 o
  -2  10   5      137.27      137.88     10.46 o
  -1  10   5       32.11       27.98     14.48 o
   0  10   5      484.41      449.95     13.72 o
   1  10   5     1026.25     1090.70     30.32 o
   2  10   5        5.07      -14.15     14.15 o
   3  10   5      242.08      219.33     12.40 o
   4  10   5       44.58       44.73     10.75 o
   5  10   5       52.29       61.04     11.78 o
   6  10   5        0.57       14.85     11.74 o
   7  10   5      106.58       96.88     14.15 o
   8  10   5       18.52       39.17     19.93 o
   9  10   5       13.69        9.62     21.07 o
  10  10   5       32.19       34.82     17.37 o
  -9  11   5        0.06      -12.18     20.74 o
  -8  11   5       25.18       32.15     19.57 o
  -7  11   5        1.48        9.98     17.74 o
  -6  11   5        3.65       -0.91     17.92 o
  -5  11   5      770.39      708.10     22.05 o
  -4  11   5       18.36       31.60     10.75 o
  -3  11   5       55.11       47.11     10.31 o
  -2  11   5       90.12       81.05     10.61 o
  -1  11   5        7.75       -5.16     14.23 o
   0  11   5      380.82      366.12      9.87 o
   1  11   5      409.03      420.49     14.67 o
   2  11   5      227.30      227.20     12.73 o
   3  11   5       29.90       42.21      9.77 o
   4  11   5        8.63       -8.49     15.73 o
   5  11   5      285.00      285.79     16.09 o
   6  11   5      202.76      228.73     15.69 o
   7  11   5      269.74      247.75     17.92 o
   8  11   5       18.32        5.67     20.33 o
   9  11   5        0.01      -21.36     21.36 o
  -9  12   5        6.23       27.80     22.68 o
  -8  12   5        3.34       25.42     21.10 o
  -7  12   5       61.18       62.72     14.08 o
  -6  12   5       67.45       84.08     13.46 o
  -5  12   5      146.67      172.55     14.59 o
  -4  12   5        0.13        0.80     16.38 o
  -3  12   5       15.46      -10.57     16.82 o
  -2  12   5        2.81      -10.06     15.32 o
  -1  12   5      378.83      367.09     14.63 o
   0  12   5       28.72       37.62      8.35 o
   1  12   5      533.52      546.26     16.49 o
   2  12   5      193.48      193.99     12.87 o
   3  12   5      280.60      270.10     14.04 o
   4  12   5       17.73       30.58     16.97 o
   5  12   5        2.98      -17.74     17.74 o
   6  12   5        0.63        7.86     19.57 o
   7  12   5      123.03       95.38     15.69 o
   8  12   5        3.66      -18.84     19.64 o
   9  12   5        0.78        5.16     22.02 o
  -9  13   5       13.16      -10.50     23.55 o
  -8  13   5        3.30      -23.26     23.26 o
  -7  13   5        8.96       29.59     20.19 o
  -6  13   5        0.03       -0.99     18.14 o
  -5  13   5        5.75      -10.20     18.03 o
  -4  13   5       13.15       21.61     11.45 o
  -3  13   5       81.72       72.64     11.41 o
  -2  13   5       18.89       27.87     15.18 o
  -1  13   5      175.63      190.55     13.53 o
   0  13   5        2.11      -12.02     12.02 o
   1  13   5       87.34       81.27     11.37 o
   2  13   5       15.57        2.34     17.67 o
   3  13   5       16.63       28.97     16.82 o
   4  13   5      105.73      102.99     12.95 o
   5  13   5       53.21       37.05     12.44 o
   6  13   5      220.04      189.38     16.86 o
   7  13   5       23.85       12.29     21.14 o
   8  13   5        4.58       28.23     21.87 o
  -8  14   5        2.26        8.81     20.74 o
  -7  14   5       39.40       39.68     13.57 o
  -6  14   5       36.77       47.87     13.02 o
  -5  14   5       18.96       13.75     18.84 o
  -4  14   5        4.28       -8.34     17.81 o
  -3  14   5      335.42      350.96     15.80 o
  -2  14   5       14.05       30.06     15.32 o
  -1  14   5      198.32      224.12     14.34 o
   0  14   5      664.72      671.96     14.45 o
   1  14   5       89.43      101.60     12.22 o
   2  14   5       84.52       78.19     12.33 o
   3  14   5       46.16       38.73     11.89 o
   4  14   5       25.56       34.71     19.24 o
   5  14   5        0.19      -10.97     18.76 o
   6  14   5       22.12       25.67     22.24 o
   7  14   5       50.28       45.64     15.80 o
   8  14   5        8.47        3.84     21.87 o
  -8  15   5       19.32       -9.18     24.80 o
  -7  15   5        0.30        0.00     20.99 o
  -6  15   5       11.64       26.70     19.64 o
  -5  15   5       11.51        9.40     20.70 o
  -4  15   5        0.75        5.89     20.12 o
  -3  15   5      143.28      113.12     14.26 o
  -2  15   5      127.13      121.86     13.13 o
  -1  15   5        2.35       21.87     17.01 o
   0  15   5       33.23       43.50      8.44 o
   1  15   5        1.79        7.02     17.48 o
   2  15   5       61.45       55.67     12.84 o
   3  15   5        0.00        6.62     17.99 o
   4  15   5        1.27      -13.90     19.53 o
   5  15   5       76.50       93.77     14.81 o
   6  15   5       78.64       75.96     14.78 o
   7  15   5       28.73      -10.97     23.81 o
   8  15   5        5.31       34.60     22.42 o
  -7  16   5       10.91        2.52     23.00 o
  -6  16   5        6.24       17.63     20.26 o
  -5  16   5        7.23      -11.08     20.52 o
  -4  16   5        7.32      -19.79     19.79 o
  -3  16   5      236.18      229.83     16.68 o
  -2  16   5      242.82      229.21     16.71 o
  -1  16   5      182.63      187.11     16.06 o
   0  16   5       76.63       55.77      9.67 o
   1  16   5       53.72       -6.66     21.07 o
   2  16   5       22.09       27.76     11.37 o
   3  16   5        4.42       12.00     17.85 o
   4  16   5      170.88      177.27     16.46 o
   5  16   5       18.09       12.33     18.98 o
   6  16   5       74.36       69.93     14.92 o
   7  16   5       25.26       -8.96     25.46 o
  -7  17   5       30.51       33.17     23.26 o
  -6  17   5       40.36       42.17     22.05 o
  -5  17   5        0.11      -11.74     21.18 o
  -4  17   5       24.76        7.79     20.77 o
  -3  17   5        8.71       27.72     12.62 o
  -2  17   5      284.25      310.29     18.54 o
  -1  17   5       17.84       -4.06     22.75 o
   0  17   5       81.15       94.88     15.93 o
   1  17   5      164.42      207.63     15.29 o
   2  17   5       14.92        7.20     19.75 o
   3  17   5      161.55      178.99     15.18 o
   4  17   5       20.95       20.19     21.29 o
   5  17   5        1.19      -20.81     20.81 o
   6  17   5        3.04      -21.51     21.51 o
  -6  18   5       34.35        1.32     23.37 o
  -5  18   5        0.34       -6.22     21.58 o
  -4  18   5        2.10       20.08     19.60 o
  -3  18   5       51.87       82.40     13.82 o
  -2  18   5      211.93      166.52     17.41 o
  -1  18   5      332.15      289.59     18.07 o
   0  18   5      110.51      117.09     10.68 o
   1  18   5        2.29      -19.64     20.37 o
   2  18   5      111.43      115.28     15.00 o
   3  18   5       27.58        2.27     19.60 o
   4  18   5        7.72        5.96     20.81 o
   5  18   5       10.90       -3.77     22.93 o
   6  18   5       10.35        7.94     20.77 o
  -5  19   5        8.58       15.80     23.04 o
  -4  19   5        1.54       23.85     21.36 o
  -3  19   5        7.23        4.83     20.99 o
  -2  19   5       90.27       70.81     16.17 o
  -1  19   5       26.79       31.45     21.25 o
   0  19   5       14.96       23.89     14.77 o
   1  19   5        3.04       31.53     20.12 o
   2  19   5       11.93       14.12     21.18 o
   3  19   5        0.09       -3.62     21.10 o
   4  19   5        3.36        1.28     21.76 o
   5  19   5        2.30      -24.03     24.03 o
  -4  20   5        5.43       -3.99     23.22 o
  -3  20   5        2.83       29.51     20.08 o
  -2  20   5       64.32       -6.25     24.32 o
  -1  20   5        0.16        0.00     21.32 o
   0  20   5       40.69       52.60     12.27 o
   1  20   5        0.57       17.45     20.99 o
   2  20   5       52.74       68.79     13.97 o
   3  20   5        8.37       33.54     20.55 o
  -2  21   5        2.29      -10.64     23.19 o
  -1  21   5        5.30        3.99     20.66 o
   0  21   5       11.33       12.01     15.50 o
   1  21   5       19.76       15.95     23.66 o
 -10   0   6      113.68      120.91     16.42 o
  -8   0   6     5477.49     5159.77     76.44 o
  -6   0   6      857.28      831.17     25.60 o
  -4   0   6     2018.16     1972.05     35.07 o
  -2   0   6     1266.81     1286.92     25.38 o
   0   0   6        4.29       15.49      7.47 o
   2   0   6      266.28      339.55      9.69 o
   4   0   6       60.91       51.39      7.94 o
   6   0   6       96.56      113.96     11.81 o
   8   0   6       14.10       19.05     18.10 o
  10   0   6        0.07        0.00     20.41 o
 -11   1   6       45.26       40.86     18.11 o
 -10   1   6        9.37       -5.62     15.37 o
  -9   1   6      142.32      129.53     11.18 o
  -8   1   6      261.47      267.58     12.80 o
  -7   1   6        8.51        6.18     14.01 o
  -6   1   6      129.68      122.31      8.35 o
  -5   1   6      352.80      316.61      8.94 o
  -4   1   6      124.42       90.00      5.90 o
  -3   1   6       84.35       95.78      6.03 o
  -2   1   6     2516.01     2564.91     24.17 o
  -1   1   6     1031.86     1062.82     22.18 o
   0   1   6     4165.93     4007.97     19.68 o
   1   1   6      252.98      253.36      9.40 o
   2   1   6     1554.64     1515.57     19.47 o
   3   1   6       54.87       49.35      5.89 o
   4   1   6       14.70       25.45      5.76 o
   5   1   6     1060.37      945.55     28.33 o
   6   1   6      391.92      399.86     10.58 o
   7   1   6       16.83      -17.91     19.29 o
   8   1   6       27.93       22.42     13.54 o
   9   1   6      151.38      149.93     12.07 o
  10   1   6        1.88      -14.10     15.01 o
  11   1   6        0.86       -2.06     16.18 o
 -11   2   6        0.66       -1.32     23.48 o
 -10   2   6        5.59      -10.28     21.03 o
  -9   2   6        0.10       -3.04     20.63 o
  -8   2   6        0.32        4.43     20.15 o
  -7   2   6      431.26      400.63     17.23 o
  -6   2   6      138.53      134.08     11.89 o
  -5   2   6      167.17      165.75     11.19 o
  -4   2   6       20.49        3.11     12.87 o
  -3   2   6     2817.84     2696.94     37.67 o
  -2   2   6     1927.29     1872.17     30.03 o
  -1   2   6      109.99       98.16      7.57 o
   0   2   6      153.08      162.73     10.86 o
   1   2   6      868.55      763.51     20.48 o
   2   2   6        4.05      -12.14     12.14 o
   3   2   6      249.71      210.99      9.40 o
   4   2   6      285.66      306.30     11.19 o
   5   2   6      824.63      808.20     23.41 o
   6   2   6       16.63       16.82     15.47 o
   7   2   6        0.01       32.44     17.26 o
   8   2   6      189.30      158.14     15.25 o
   9   2   6       13.83       11.56     21.03 o
  10   2   6        0.39       12.91     19.27 o
  11   2   6        8.31       17.48     23.55 o
 -11   3   6       21.21       27.65     23.81 o
 -10   3   6        9.50       34.56     21.65 o
  -9   3   6       38.15       38.33     14.59 o
  -8   3   6      917.75      848.54     25.71 o
  -7   3   6     1494.29     1502.70     40.08 o
  -6   3   6       23.97       36.68     10.35 o
  -5   3   6        0.00        3.58     13.31 o
  -4   3   6      514.84      599.62     19.24 o
  -3   3   6     3088.20     3451.12     43.41 o
  -2   3   6      616.57      554.31     16.75 o
  -1   3   6      114.76      113.78      7.68 o
   0   3   6     3942.56     3885.62     28.57 o
   1   3   6     1151.41     1205.61     24.87 o
   2   3   6       66.28       92.28      8.23 o
   3   3   6     1141.47     1070.73     26.22 o
   4   3   6      545.76      542.17     15.69 o
   5   3   6      615.98      640.70     18.95 o
   6   3   6      459.11      432.08     15.95 o
   7   3   6       90.69       93.88     13.28 o
   8   3   6       79.84      100.80     14.59 o
   9   3   6      425.20      439.10     19.71 o
  10   3   6       48.93       57.90     15.03 o
  11   3   6        3.68      -20.30     24.69 o
 -11   4   6       55.01       84.96     15.62 o
 -10   4   6        0.01      -24.18     24.18 o
  -9   4   6        0.11       -5.23     21.54 o
  -8   4   6        0.74       -7.31     18.80 o
  -7   4   6      151.56      125.52     13.35 o
  -6   4   6       10.76       -7.06     16.17 o
  -5   4   6      120.18      127.64     10.42 o
  -4   4   6       44.85       38.18      7.68 o
  -3   4   6      173.80      118.06      8.92 o
  -2   4   6      229.12      249.18      9.58 o
  -1   4   6      495.28      495.46     14.19 o
   0   4   6      998.65     1016.93     18.62 o
   1   4   6     4519.43     4696.56     46.34 o
   2   4   6     2333.77     2463.96     36.17 o
   3   4   6      335.27      311.24     10.97 o
   4   4   6       30.34       24.28     14.37 o
   5   4   6      529.55      519.56     15.69 o
   6   4   6      933.17      871.77     27.14 o
   7   4   6       35.78        6.69     20.41 o
   8   4   6       13.00       29.15     19.02 o
   9   4   6       31.01       27.91     21.25 o
  10   4   6       44.52       40.08     15.07 o
 -11   5   6       61.76       32.37     26.22 o
 -10   5   6      152.89      145.60     17.48 o
  -9   5   6       22.68       45.02     12.98 o
  -8   5   6       43.13       28.75     13.57 o
  -7   5   6       26.44       38.04     11.05 o
  -6   5   6       98.71      108.04     12.03 o
  -5   5   6      683.13      695.74     21.83 o
  -4   5   6       40.77       13.13     14.30 o
  -3   5   6       19.79        9.66     11.48 o
  -2   5   6      320.12      312.23     10.24 o
  -1   5   6       56.54       45.64      7.39 o
   0   5   6       12.24        6.28      9.16 o
   1   5   6      174.91      153.68      8.38 o
   2   5   6       59.16       44.25      7.86 o
   3   5   6       91.03       80.90      8.30 o
   4   5   6       19.98       18.21     13.42 o
   5   5   6      126.71      121.20     11.37 o
   6   5   6      110.40       97.87     12.58 o
   7   5   6      411.93      436.76     18.18 o
   8   5   6        0.22      -19.16     19.16 o
   9   5   6      228.23      206.28     18.03 o
  10   5   6        8.28       20.70     22.27 o
 -10   6   6        3.38        9.66     20.74 o
  -9   6   6      179.85      201.96     16.24 o
  -8   6   6      125.78      112.90     14.63 o
  -7   6   6       35.13       29.00     18.07 o
  -6   6   6      344.42      364.02     15.25 o
  -5   6   6       48.74       44.77     10.09 o
  -4   6   6       97.69      100.69      9.91 o
  -3   6   6       25.44       17.70     12.29 o
  -2   6   6      206.35      222.51      9.73 o
  -1   6   6     1370.67     1420.77     28.93 o
   0   6   6     1054.86      998.33     26.66 o
   1   6   6      856.36      873.12     23.74 o
   2   6   6     1236.07     1308.05     28.45 o
   3   6   6      158.95      177.35     10.50 o
   4   6   6      821.60      860.25     23.96 o
   5   6   6        4.37      -15.47     15.47 o
   6   6   6     1852.20     1753.16     42.97 o
   7   6   6      749.91      778.29     23.96 o
   8   6   6       19.70       41.26     13.06 o
   9   6   6       63.85        2.23     22.90 o
  10   6   6       25.73        6.18     24.83 o
 -10   7   6        0.54      -16.02     24.28 o
  -9   7   6        1.54      -20.81     20.81 o
  -8   7   6       27.27      -21.03     21.03 o
  -7   7   6       75.92       72.89     12.87 o
  -6   7   6       75.00       68.17     11.85 o
  -5   7   6        0.19       -2.78     14.30 o
  -4   7   6      247.89      220.17     12.29 o
  -3   7   6      454.79      465.73     13.93 o
  -2   7   6      193.79      207.37      9.40 o
  -1   7   6     1488.13     1504.56     30.83 o
   0   7   6     2044.90     1995.74     26.48 o
   1   7   6        0.13        0.00     11.41 o
   2   7   6       13.15       18.21     11.56 o
   3   7   6     1187.33     1197.82     29.70 o
   4   7   6        0.19       -1.94     14.96 o
   5   7   6      108.83      113.71     12.00 o
   6   7   6       50.17       59.40     13.20 o
   7   7   6       56.38       30.79     19.82 o
   8   7   6        1.08        8.16     20.15 o
   9   7   6        7.85       -4.54     20.81 o
  10   7   6       23.72        2.56     25.27 o
 -10   8   6       67.62       90.19     16.46 o
  -9   8   6       97.89      100.98     15.54 o
  -8   8   6        1.65       19.42     19.42 o
  -7   8   6       32.16       29.26     12.29 o
  -6   8   6      116.14      100.07     13.20 o
  -5   8   6       60.14       58.85     11.30 o
  -4   8   6        8.67       23.26     14.37 o
  -3   8   6       58.92       55.96     10.02 o
  -2   8   6        3.35       10.75     12.33 o
  -1   8   6      526.61      555.19     17.15 o
   0   8   6     4952.89     4809.11     38.12 o
   1   8   6       95.09       88.58      9.03 o
   2   8   6       72.57       55.12      9.07 o
   3   8   6        0.74      -11.15     13.72 o
   4   8   6      307.12      292.11     13.79 o
   5   8   6       41.25       56.80     10.72 o
   6   8   6      150.51      146.59     14.30 o
   7   8   6       96.61       78.52     13.17 o
   8   8   6       41.03       33.57     22.16 o
   9   8   6        8.34       13.97     20.55 o
  10   8   6        7.96       22.38     23.88 o
 -10   9   6        8.42       24.28     15.29 o
  -9   9   6        0.79        0.00     21.21 o
  -8   9   6       43.70       67.95     13.53 o
  -7   9   6      115.22       88.76     14.04 o
  -6   9   6      118.88      106.39     14.04 o
  -5   9   6     1386.32     1363.79     37.71 o
  -4   9   6       33.22       10.57     16.13 o
  -3   9   6       35.28       23.33     15.73 o
  -2   9   6        8.16       -7.31     12.98 o
  -1   9   6     3848.26     3699.02     50.40 o
   0   9   6     2199.05     2063.01     27.10 o
   1   9   6       24.06       13.61     14.08 o
   2   9   6      490.10      562.72     16.13 o
   3   9   6      138.69      152.55     11.08 o
   4   9   6      138.20      162.42     12.22 o
   5   9   6      744.29      740.14     23.74 o
   6   9   6        1.28       -1.76     16.42 o
   7   9   6        1.29       14.56     19.09 o
   8   9   6      132.01      152.40     14.92 o
   9   9   6        7.48       10.79     20.63 o
  10   9   6       23.21        0.00     24.76 o
 -10  10   6       22.81       29.81     26.70 o
  -9  10   6        0.39        8.45     20.48 o
  -8  10   6       13.65       34.31     12.54 o
  -7  10   6       74.18       60.82     14.08 o
  -6  10   6       21.90       -2.71     17.34 o
  -5  10   6       74.84       92.79     12.58 o
  -4  10   6        0.06        5.23     14.67 o
  -3  10   6      174.91      190.69     12.11 o
  -2  10   6      286.77      295.44     13.50 o
  -1  10   6      279.81      263.73     13.17 o
   0  10   6      423.77      408.56     15.69 o
   1  10   6     1610.31     1662.05     36.13 o
   2  10   6      239.55      268.67     12.91 o
   3  10   6       26.38       -2.12     15.73 o
   4  10   6       24.60       24.36     16.71 o
   5  10   6        8.80       -8.30     17.15 o
   6  10   6       48.77       39.72     20.52 o
   7  10   6       13.58       24.21     18.32 o
   8  10   6       10.06        2.23     20.44 o
   9  10   6       16.22      -22.24     23.04 o
  -9  11   6        3.99       31.16     20.30 o
  -8  11   6        6.09       -7.97     20.85 o
  -7  11   6       14.23        3.07     20.70 o
  -6  11   6       57.93       34.93     12.69 o
  -5  11   6        1.14        7.72     18.36 o
  -4  11   6      211.81      216.33     13.79 o
  -3  11   6       32.18       28.09     16.53 o
  -2  11   6      176.50      173.29     11.78 o
  -1  11   6      160.62      154.89     11.92 o
   0  11   6      257.41      274.01     11.89 o
   1  11   6      135.67      127.64     12.07 o
   2  11   6       47.53       48.31     10.28 o
   3  11   6       40.11       56.91     10.68 o
   4  11   6       15.13       26.66     10.39 o
   5  11   6      334.98      324.81     16.31 o
   6  11   6        1.94       -4.83     18.40 o
   7  11   6       18.70       31.56     19.46 o
   8  11   6        4.21        5.82     22.27 o
   9  11   6       52.25       76.04     15.07 o
  -9  12   6        5.68       38.77     21.47 o
  -8  12   6        0.01        2.38     20.19 o
  -7  12   6        4.34      -15.07     21.69 o
  -6  12   6      112.29      104.45     14.78 o
  -5  12   6      229.49      249.91     15.54 o
  -4  12   6      288.92      296.28     15.51 o
  -3  12   6        0.79       11.05     15.87 o
  -2  12   6       57.32       52.96     10.75 o
  -1  12   6      407.64      431.57     15.91 o
   0  12   6      416.15      389.30     10.99 o
   1  12   6       38.22       55.37     10.79 o
   2  12   6       14.65       21.29     15.76 o
   3  12   6      104.82       92.97     11.96 o
   4  12   6        8.82       -4.32     17.04 o
   5  12   6       15.32       30.83     12.44 o
   6  12   6      228.44      222.59     17.67 o
   7  12   6        0.69       18.69     18.21 o
   8  12   6       11.08      -23.66     23.66 o
   9  12   6        0.85        3.95     22.79 o
  -8  13   6       10.20       19.79     19.05 o
  -7  13   6       24.57       29.30     21.43 o
  -6  13   6      147.10      188.90     15.10 o
  -5  13   6      103.10       90.30     13.57 o
  -4  13   6       97.87       89.28     13.35 o
  -3  13   6       37.12       49.34     11.34 o
  -2  13   6       28.60       49.52     11.30 o
  -1  13   6      905.76      930.14     28.89 o
   0  13   6      343.49      303.46     10.80 o
   1  13   6      440.68      451.43     16.90 o
   2  13   6       79.95       62.69     12.22 o
   3  13   6      125.18      139.46     12.95 o
   4  13   6        3.36       -4.57     16.93 o
   5  13   6       36.75       28.27     19.49 o
   6  13   6        0.81       26.26     19.46 o
   7  13   6       94.00      121.68     15.36 o
   8  13   6        3.09       27.76     20.66 o
  -8  14   6       42.14       34.82     23.74 o
  -7  14   6        8.99       22.27     20.55 o
  -6  14   6       18.32      -21.40     21.40 o
  -5  14   6        7.00       -5.08     18.62 o
  -4  14   6        4.88      -18.21     19.35 o
  -3  14   6       43.10       33.68     18.54 o
  -2  14   6        3.02      -15.65     18.32 o
  -1  14   6        4.81       11.01     17.23 o
   0  14   6      332.03      315.23     11.28 o
   1  14   6      185.35      189.56     14.74 o
   2  14   6      229.89      240.76     15.36 o
   3  14   6       54.74       74.98     12.47 o
   4  14   6        3.78        7.79     19.68 o
   5  14   6        2.82       31.93     18.58 o
   6  14   6       19.41      -22.09     22.09 o
   7  14   6        0.12       16.86     23.26 o
   8  14   6       14.40       21.07     24.07 o
  -7  15   6        3.98       25.86     23.85 o
  -6  15   6        5.62      -21.32     21.32 o
  -5  15   6      107.44      108.22     14.85 o
  -4  15   6       67.41       85.47     13.53 o
  -3  15   6        1.84        9.73     18.69 o
  -2  15   6        4.70       21.40     18.62 o
  -1  15   6      448.24      450.04     18.80 o
   0  15   6       71.01       73.75     17.06 o
   1  15   6      160.16      183.71     15.43 o
   2  15   6       49.04       34.49     12.58 o
   3  15   6      170.66      168.64     15.58 o
   4  15   6       43.22       42.64     14.04 o
   5  15   6       82.14       70.11     14.81 o
   6  15   6       55.94       67.26     14.92 o
   7  15   6       26.08       31.34     21.07 o
  -7  16   6       21.88       20.66     24.65 o
  -6  16   6        0.40        9.66     20.30 o
  -5  16   6       22.95       50.22     13.79 o
  -4  16   6        2.50       -4.32     19.42 o
  -3  16   6       24.99      -13.31     19.90 o
  -2  16   6        8.09       34.78     18.69 o
  -1  16   6      421.00      427.22     19.71 o
   0  16   6      238.17      231.21     11.39 o
   1  16   6      390.39      374.29     18.62 o
   2  16   6       45.98       36.02     19.90 o
   3  16   6        1.42       -6.22     19.27 o
   4  16   6       66.91       44.62     22.75 o
   5  16   6        0.38       27.69     18.73 o
   6  16   6       83.03       80.79     15.40 o
   7  16   6        6.13        2.63     21.91 o
  -6  17   6        0.18      -19.05     21.43 o
  -5  17   6        1.56       -7.20     20.41 o
  -4  17   6       32.23       13.72     20.19 o
  -3  17   6       27.35       14.52     12.87 o
  -2  17   6        5.96       30.79     17.41 o
  -1  17   6      111.47       88.25     14.85 o
   0  17   6       74.00       80.17      9.79 o
   1  17   6       63.90       85.29     14.08 o
   2  17   6        2.11      -17.04     19.75 o
   3  17   6       26.82        9.91     20.81 o
   4  17   6       50.23       26.74     14.52 o
   5  17   6        7.75       37.82     20.74 o
   6  17   6        1.76      -22.42     22.42 o
  -5  18   6       37.07       55.12     15.10 o
  -4  18   6        3.46       10.90     13.86 o
  -3  18   6       34.95       58.77     13.82 o
  -2  18   6        2.84       11.30     20.08 o
  -1  18   6        1.18      -16.82     21.54 o
   0  18   6       40.70        4.43     15.45 o
   1  18   6       10.86       -9.00     19.79 o
   2  18   6      247.88      240.25     18.47 o
   3  18   6        1.10       15.21     19.27 o
   4  18   6        3.71      -22.68     22.68 o
   5  18   6       30.20       29.66     22.75 o
  -4  19   6       12.81       -3.88     23.04 o
  -3  19   6        2.07        0.00     20.96 o
  -2  19   6        1.75      -20.30     20.30 o
  -1  19   6       15.80       44.62     12.80 o
   0  19   6        5.70       -5.94     15.39 o
   1  19   6        3.46       -7.20     21.40 o
   2  19   6       14.47       12.07     23.44 o
   3  19   6        1.93       -6.22     19.57 o
   4  19   6        1.16       15.58     19.60 o
  -3  20   6        0.91      -18.40     21.98 o
  -2  20   6       79.76       81.23     15.07 o
  -1  20   6        3.42      -16.57     21.61 o
   0  20   6       44.38       33.73     12.97 o
   1  20   6        2.99       -5.12     22.42 o
   2  20   6        2.74        5.16     20.81 o
   3  20   6       33.50        6.62     23.52 o
 -11   0   7        4.71       22.64     23.26 o
  -9   0   7      610.90      556.14     22.75 o
  -7   0   7       66.93       57.64     12.36 o
  -5   0   7       12.79       27.21     14.34 o
  -3   0   7     2063.35     1921.87     33.98 o
  -1   0   7      802.90      836.77     22.16 o
   1   0   7        0.59        4.24     10.94 o
   3   0   7     9048.39     8967.30     71.03 o
   5   0   7      749.73      690.14     20.48 o
   7   0   7       62.18       53.14     12.40 o
   9   0   7       26.59       30.28     20.12 o
 -11   1   7       11.65        8.73     32.04 o
 -10   1   7       16.48       13.13     18.14 o
  -9   1   7      587.41      559.34     15.97 o
  -8   1   7       41.91       39.49     21.01 o
  -7   1   7      779.56      745.59     15.89 o
  -6   1   7       21.07       36.23      8.68 o
  -5   1   7       80.68      103.86      7.42 o
  -4   1   7      391.63      384.00     12.62 o
  -3   1   7     2147.95     2212.37     25.63 o
  -2   1   7     3147.69     3148.58     28.46 o
  -1   1   7      209.71      191.09     14.17 o
   0   1   7     4514.23     4688.48     23.04 o
   1   1   7        9.44       10.11      5.80 o
   2   1   7       27.04       27.22      8.43 o
   3   1   7     2705.13     2706.19     49.89 o
   4   1   7       78.22       75.81      7.92 o
   5   1   7        0.05       -5.04     10.53 o
   6   1   7       31.94       34.51     17.10 o
   7   1   7     1478.20     1403.13     27.43 o
   8   1   7      228.86      225.26     11.37 o
   9   1   7       74.10       79.78     21.14 o
  10   1   7        0.03      -18.94     19.35 o
 -11   2   7        1.31      -12.07     23.55 o
 -10   2   7       20.48        5.89     22.46 o
  -9   2   7       31.65       37.49     14.08 o
  -8   2   7       47.70       71.68     14.08 o
  -7   2   7     1753.87     1718.23     42.79 o
  -6   2   7       33.56       -7.20     17.01 o
  -5   2   7     2413.07     2338.99     42.83 o
  -4   2   7      960.45     1055.37     28.27 o
  -3   2   7     3492.52     3456.24     45.13 o
  -2   2   7     1387.31     1361.67     28.60 o
  -1   2   7      439.77      440.20     12.73 o
   0   2   7      532.69      499.68     10.55 o
   1   2   7      629.88      641.57     17.77 o
   2   2   7      129.39      144.43      8.85 o
   3   2   7      531.32      516.24     14.67 o
   4   2   7       43.96       41.47      8.96 o
   5   2   7      165.76      155.44     12.11 o
   6   2   7      176.98      192.05     13.46 o
   7   2   7      323.83      302.79     17.12 o
   8   2   7      142.78      159.53     14.85 o
   9   2   7       17.06        6.55     22.20 o
  10   2   7        0.01       12.14     20.99 o
 -11   3   7        0.24      -24.28     24.28 o
 -10   3   7        4.08        5.92     22.09 o
  -9   3   7       52.17       45.17     14.30 o
  -8   3   7      739.87      663.45     21.72 o
  -7   3   7      634.81      617.55     19.75 o
  -6   3   7        5.78        1.46     16.35 o
  -5   3   7        0.06        9.62     14.08 o
  -4   3   7      290.20      220.39     11.70 o
  -3   3   7     1187.34     1135.43     27.87 o
  -2   3   7     1905.25     1964.19     33.10 o
  -1   3   7     1011.53     1034.48     25.05 o
   0   3   7      516.39      530.22     19.57 o
   1   3   7      718.92      743.18     21.25 o
   2   3   7      108.33      116.30      8.19 o
   3   3   7       71.13       55.92      7.75 o
   4   3   7        0.38       -4.17     13.57 o
   5   3   7       47.08       51.97     10.31 o
   6   3   7       16.10       -6.80     16.82 o
   7   3   7       46.23       73.59     12.54 o
   8   3   7       63.11       89.13     13.28 o
   9   3   7        3.94       31.93     18.65 o
  10   3   7        2.42        7.35     20.37 o
 -10   4   7        0.10       10.79     22.86 o
  -9   4   7        5.41        2.16     20.37 o
  -8   4   7        2.12       35.11     18.91 o
  -7   4   7       50.48       51.64     12.58 o
  -6   4   7       49.32       52.78     10.90 o
  -5   4   7      162.79      160.63     11.70 o
  -4   4   7      158.75      170.62     11.01 o
  -3   4   7      313.67      287.69     10.75 o
  -2   4   7     1048.13     1110.34     26.81 o
  -1   4   7        9.26       11.67     11.48 o
   0   4   7       91.50       76.69     12.38 o
   1   4   7      164.36      179.94      9.40 o
   2   4   7      462.08      482.41     15.18 o
   3   4   7       44.74       52.92      8.19 o
   4   4   7     1140.49     1155.62     30.76 o
   5   4   7       61.68       66.02     10.79 o
   6   4   7      566.18      542.68     17.70 o
   7   4   7        5.57        0.00     18.25 o
   8   4   7      414.37      406.44     19.46 o
   9   4   7        2.18       13.39     21.14 o
  10   4   7        7.29       -7.42     21.03 o
 -10   5   7        6.41       15.84     21.76 o
  -9   5   7       80.19       90.78     15.58 o
  -8   5   7        0.03      -12.58     20.37 o
  -7   5   7       63.82       50.22     12.69 o
  -6   5   7       92.00       89.64     11.89 o
  -5   5   7      131.07      116.93     11.81 o
  -4   5   7      495.78      514.52     16.09 o
  -3   5   7       24.50       39.02      8.67 o
  -2   5   7        0.39        3.07     12.22 o
  -1   5   7      145.87      164.43      8.85 o
   0   5   7      220.93      214.56      6.68 o
   1   5   7     6047.63     6436.52     59.03 o
   2   5   7     2233.62     2499.66     39.57 o
   3   5   7      212.79      190.15     10.72 o
   4   5   7      196.26      190.51     11.70 o
   5   5   7     1079.60     1057.38     28.71 o
   6   5   7     1159.42     1083.13     31.42 o
   7   5   7       33.42       33.43     13.20 o
   8   5   7       72.64       85.73     13.97 o
   9   5   7       14.84       -6.73     21.87 o
  10   5   7       15.34       -5.05     24.32 o
 -10   6   7       80.20       52.63     16.79 o
  -9   6   7       28.08        0.00     21.94 o
  -8   6   7        2.46      -15.84     19.31 o
  -7   6   7      495.17      500.47     19.05 o
  -6   6   7        0.89      -18.25     18.25 o
  -5   6   7      646.69      651.71     19.16 o
  -4   6   7       25.37       12.84     14.26 o
  -3   6   7      120.85      136.27      9.98 o
  -2   6   7     1414.82     1436.54     31.16 o
  -1   6   7        0.19      -12.11     12.11 o
   0   6   7       50.49       47.57      5.66 o
   1   6   7      687.25      736.92     20.33 o
   2   6   7      170.33      155.11      9.91 o
   3   6   7       66.15       63.78      9.33 o
   4   6   7      104.65       96.48     10.79 o
   5   6   7      457.48      456.69     16.09 o
   6   6   7      776.48      732.75     21.40 o
   7   6   7      147.90      137.63     14.45 o
   8   6   7        0.72      -20.08     20.08 o
   9   6   7        0.12      -12.62     21.43 o
  10   6   7        0.07       19.20     22.49 o
 -10   7   7      174.85      220.90     19.49 o
  -9   7   7       47.87       67.30     14.52 o
  -8   7   7        0.16        2.05     20.33 o
  -7   7   7        1.12       32.15     17.70 o
  -6   7   7       14.55        8.30     18.51 o
  -5   7   7       82.77       83.31     11.59 o
  -4   7   7      127.65      117.62     11.74 o
  -3   7   7      127.84      143.19     10.72 o
  -2   7   7       26.15       36.94      8.74 o
  -1   7   7     1040.13     1037.56     28.09 o
   0   7   7      335.21      360.04     18.76 o
   1   7   7      241.12      265.27     11.37 o
   2   7   7        4.89       -9.36     12.44 o
   3   7   7     1911.63     1888.04     38.48 o
   4   7   7       95.01       85.51     10.79 o
   5   7   7       13.53       12.95     15.95 o
   6   7   7       96.59       78.56     13.02 o
   7   7   7      289.91      262.74     16.28 o
   8   7   7       16.82       33.14     13.31 o
   9   7   7       30.25       49.26     14.37 o
  10   7   7       38.48       39.83     24.54 o
 -10   8   7       59.86       66.67     17.34 o
  -9   8   7       67.41       62.07     15.21 o
  -8   8   7        0.91      -19.82     19.82 o
  -7   8   7        7.53       25.56     18.51 o
  -6   8   7       67.97       98.49     12.29 o
  -5   8   7       42.90       35.51     12.07 o
  -4   8   7       96.27       86.97     11.52 o
  -3   8   7       42.14       46.89      9.87 o
  -2   8   7      403.11      435.99     13.90 o
  -1   8   7      197.03      216.99     11.41 o
   0   8   7      821.02      769.87     15.74 o
   1   8   7      499.21      459.51     14.12 o
   2   8   7       21.81        1.87     14.23 o
   3   8   7       51.33       48.68      9.84 o
   4   8   7       15.73       12.33     15.65 o
   5   8   7      123.22      121.39     12.91 o
   6   8   7       21.01        2.67     19.53 o
   7   8   7       90.18       43.89     23.11 o
   8   8   7       28.08       35.04     14.45 o
   9   8   7       48.10       26.48     22.16 o
  10   8   7       31.25       11.05     16.31 o
 -10   9   7        0.13        2.71     23.26 o
  -9   9   7        8.10        3.62     21.94 o
  -8   9   7        0.82       13.13     19.31 o
  -7   9   7       15.46        9.84     19.05 o
  -6   9   7        0.01       -1.79     17.34 o
  -5   9   7      428.27      426.52     17.08 o
  -4   9   7      259.33      265.16     14.23 o
  -3   9   7      136.49      114.84     10.97 o
  -2   9   7      142.06      132.51     10.75 o
  -1   9   7      411.07      410.90     14.41 o
   0   9   7      165.16      130.94      8.08 o
   1   9   7      617.54      610.19     18.98 o
   2   9   7       29.97       30.39     15.32 o
   3   9   7      396.01      361.71     14.85 o
   4   9   7       10.65       19.05     16.31 o
   5   9   7       78.96       78.30     12.69 o
   6   9   7       86.02       89.20     12.95 o
   7   9   7       56.23       55.88     13.31 o
   8   9   7       34.98       49.67     14.04 o
   9   9   7        1.06       -7.42     21.65 o
  -9  10   7        2.81       17.37     21.98 o
  -8  10   7       19.84       49.48     13.46 o
  -7  10   7        3.60       17.52     12.03 o
  -6  10   7        1.48      -14.12     18.21 o
  -5  10   7      115.88      112.65     13.31 o
  -4  10   7       93.78      117.80     11.74 o
  -3  10   7       41.80       24.21     16.02 o
  -2  10   7      580.94      595.56     18.03 o
  -1  10   7     1123.28     1152.69     32.11 o
   0  10   7     2346.81     2322.60     30.50 o
   1  10   7       30.25       28.64     10.24 o
   2  10   7        0.58      -10.57     14.48 o
   3  10   7      294.08      289.66     14.30 o
   4  10   7      145.53      172.63     13.13 o
   5  10   7       16.47       26.11     16.68 o
   6  10   7        7.74      -19.46     19.46 o
   7  10   7        7.93       26.22     19.27 o
   8  10   7       46.04       13.97     23.33 o
   9  10   7      140.16      147.50     17.59 o
  -9  11   7        4.45      -23.08     23.48 o
  -8  11   7       49.36       43.45     23.41 o
  -7  11   7       48.74       57.05     14.34 o
  -6  11   7        1.64        7.90     19.79 o
  -5  11   7      184.22      163.81     14.59 o
  -4  11   7      177.85      213.30     14.52 o
  -3  11   7      684.42      690.29     20.41 o
  -2  11   7        2.93       -5.19     15.21 o
  -1  11   7       11.86       19.60     16.71 o
   0  11   7      185.23      176.41     26.31 o
   1  11   7       70.83       60.93     11.08 o
   2  11   7        9.21       12.76     15.62 o
   3  11   7       28.97       44.14     10.53 o
   4  11   7       18.27       12.80     18.43 o
   5  11   7       67.66       65.87     13.20 o
   6  11   7      238.04      262.56     16.93 o
   7  11   7        0.14      -19.68     20.55 o
   8  11   7       18.43       38.26     14.45 o
   9  11   7        9.45       31.60     21.87 o
  -9  12   7        0.19       -6.62     23.26 o
  -8  12   7        1.08       -4.90     20.15 o
  -7  12   7       20.10       17.77     21.54 o
  -6  12   7      160.67      133.60     14.74 o
  -5  12   7        1.48      -16.02     19.64 o
  -4  12   7       56.99       56.29     13.02 o
  -3  12   7      166.52      148.42     13.93 o
  -2  12   7      267.78      258.28     14.74 o
  -1  12   7      552.50      505.52     17.63 o
   0  12   7      394.46      359.51     21.45 o
   1  12   7      648.52      666.85     20.74 o
   2  12   7       25.46      -12.03     18.36 o
   3  12   7       88.04       67.08     12.54 o
   4  12   7        1.94       -4.50     17.85 o
   5  12   7      559.37      559.54     20.88 o
   6  12   7       26.54      -21.40     21.40 o
   7  12   7       22.32       41.00     20.88 o
   8  12   7        1.04       23.77     21.07 o
  -8  13   7        0.08      -17.81     22.16 o
  -7  13   7        0.36       26.74     19.49 o
  -6  13   7        3.69       12.33     13.61 o
  -5  13   7       15.73       20.88     19.13 o
  -4  13   7       65.94       61.66     13.72 o
  -3  13   7       12.90       26.77     17.34 o
  -2  13   7      157.62      161.51     14.48 o
  -1  13   7       18.04       -8.30     18.29 o
   0  13   7      394.57      362.16     13.02 o
   1  13   7      633.19      641.61     19.86 o
   2  13   7      216.49      204.85     15.32 o
   3  13   7       31.95       12.65     19.46 o
   4  13   7       95.25      116.74     13.75 o
   5  13   7       19.05       21.29     20.41 o
   6  13   7       15.25       18.51     19.38 o
   7  13   7        2.89       -2.38     20.74 o
   8  13   7        5.16       -9.11     22.75 o
  -8  14   7        0.37      -10.53     21.29 o
  -7  14   7       51.13       39.87     23.22 o
  -6  14   7       98.37       85.47     14.96 o
  -5  14   7      148.87      100.36     14.85 o
  -4  14   7        0.14       18.95     19.24 o
  -3  14   7       54.62       46.78     13.17 o
  -2  14   7     1778.96     1852.16     47.47 o
  -1  14   7     1064.24      996.08     29.19 o
   0  14   7        0.71       10.81     12.48 o
   1  14   7      115.64      105.15     13.50 o
   2  14   7       17.96        4.57     17.92 o
   3  14   7      319.35      288.24     16.75 o
   4  14   7        3.46      -18.21     20.15 o
   5  14   7       31.29       14.96     20.52 o
   6  14   7       13.38       29.73     20.44 o
   7  14   7        4.78        3.73     20.55 o
  -7  15   7       44.79       63.49     15.54 o
  -6  15   7       85.54       68.21     14.81 o
  -5  15   7       83.18       94.58     15.10 o
  -4  15   7        2.93       17.99     12.54 o
  -3  15   7       53.62       29.88     13.06 o
  -2  15   7     1036.04     1051.13     30.98 o
  -1  15   7      634.91      601.56     21.29 o
   0  15   7       26.30       12.70     13.45 o
   1  15   7      213.30      179.47     15.29 o
   2  15   7        4.06       15.62     17.99 o
   3  15   7       97.05       85.77     14.37 o
   4  15   7        8.98       -1.06     19.31 o
   5  15   7        1.44       36.17     19.64 o
   6  15   7       46.46       36.02     24.43 o
   7  15   7       59.40       33.61     24.18 o
  -7  16   7        2.39       10.61     23.04 o
  -6  16   7        0.00        0.00     21.25 o
  -5  16   7        0.70        5.85     19.46 o
  -4  16   7       15.51       21.14     22.16 o
  -3  16   7       16.70       14.89     20.88 o
  -2  16   7      115.68      102.63     14.48 o
  -1  16   7       63.88       63.46     13.39 o
   0  16   7      106.78      127.48     10.24 o
   1  16   7       12.80       24.58     19.90 o
   2  16   7       26.43        2.08     19.60 o
   3  16   7       66.93       78.63     14.78 o
   4  16   7       11.53        3.36     20.77 o
   5  16   7       26.00       -5.96     20.88 o
   6  16   7        8.04       -8.85     21.83 o
  -6  17   7       35.08       60.42     15.62 o
  -5  17   7        0.25       -1.24     20.33 o
  -4  17   7       48.80       59.65     13.93 o
  -3  17   7       27.71       16.93     20.41 o
  -2  17   7       12.11        9.91     20.59 o
  -1  17   7        6.76      -11.96     20.70 o
   0  17   7        9.21       -9.41     13.83 o
   1  17   7        2.43      -21.25     21.25 o
   2  17   7        4.08       22.05     20.81 o
   3  17   7        4.30      -20.59     20.59 o
   4  17   7       15.04       20.30     21.25 o
   5  17   7       10.04        7.53     20.88 o
   6  17   7        0.28        2.67     21.91 o
  -5  18   7        8.58        6.55     22.64 o
  -4  18   7       23.93       40.16     14.85 o
  -3  18   7       44.82       50.87     14.37 o
  -2  18   7       72.66       20.99     22.68 o
  -1  18   7        7.18       32.48     19.42 o
   0  18   7        5.39        7.40     14.37 o
   1  18   7       12.39       31.38     20.63 o
   2  18   7        6.32       32.84     20.85 o
   3  18   7        0.22       29.04     19.86 o
   4  18   7        7.75        8.85     20.81 o
   5  18   7        1.00       19.90     21.69 o
  -4  19   7        0.01      -17.19     23.33 o
  -3  19   7       90.30       95.97     15.47 o
  -2  19   7       38.89       40.93     21.58 o
  -1  19   7        2.94       -6.18     22.86 o
   0  19   7        0.70       -0.51     14.13 o
   1  19   7        5.85        8.67     21.47 o
   2  19   7        3.60      -21.18     22.90 o
   3  19   7        0.00      -14.12     22.49 o
   4  19   7       11.68      -25.64     25.64 o
  -2  20   7       25.16       -2.63     23.63 o
  -1  20   7        0.09        1.32     21.36 o
   0  20   7        8.28       27.77     23.72 o
   1  20   7        3.31       -7.90     21.36 o
   2  20   7        3.85        1.32     22.49 o
 -10   0   8       23.23       38.66     21.61 o
  -8   0   8      295.34      302.72     17.56 o
  -6   0   8      303.82      307.40     14.96 o
  -4   0   8      362.04      402.57     13.57 o
  -2   0   8      248.53      270.28     10.39 o
   0   0   8     1399.39     1334.31     22.82 o
   2   0   8     7344.83     7858.79     67.44 o
   4   0   8     1736.32     1771.99     37.78 o
   6   0   8     3244.65     3071.38     56.03 o
   8   0   8        7.04       16.93     20.23 o
  10   0   8       34.71       15.03     23.77 o
 -10   1   8       93.24       87.08     11.69 o
  -9   1   8      167.63      139.58     11.71 o
  -8   1   8      469.03      447.06     14.00 o
  -7   1   8       88.81       97.71     13.11 o
  -6   1   8       29.92       21.02     16.92 o
  -5   1   8      168.50      199.46      8.89 o
  -4   1   8      900.66      932.36     19.77 o
  -3   1   8     1363.95     1479.63     22.54 o
  -2   1   8      234.50      205.60     10.22 o
  -1   1   8       78.45       88.80      5.68 o
   0   1   8       89.09       95.13      4.87 o
   1   1   8      652.11      750.82     16.29 o
   2   1   8      696.88      710.57     14.44 o
   3   1   8        8.02       16.53      9.52 o
   4   1   8       39.53       37.02      9.98 o
   5   1   8      174.62      172.67     20.26 o
   6   1   8       19.22       23.82     13.72 o
   7   1   8      217.76      179.17     15.53 o
   8   1   8        5.95        1.12     13.86 o
   9   1   8        3.03       10.10     14.57 o
  10   1   8      124.74      128.05     16.13 o
 -10   2   8       18.46      -12.18     23.52 o
  -9   2   8       56.74       74.68     15.36 o
  -8   2   8      102.35      109.39     14.85 o
  -7   2   8        1.43      -18.76     18.76 o
  -6   2   8       78.02       92.53     12.07 o
  -5   2   8        7.80      -15.07     15.07 o
  -4   2   8      962.72     1038.32     28.86 o
  -3   2   8      143.43      140.00     10.09 o
  -2   2   8      873.13      853.63     24.58 o
  -1   2   8      480.54      538.51     15.80 o
   0   2   8      419.19      437.78      8.97 o
   1   2   8       21.98       13.09      7.42 o
   2   2   8      510.09      497.88     14.48 o
   3   2   8      843.81      840.35     22.49 o
   4   2   8        7.77       15.29     14.48 o
   5   2   8       60.49       75.23     10.61 o
   6   2   8       39.24       33.39     18.47 o
   7   2   8      391.20      392.47     18.69 o
   8   2   8        3.71       13.06     19.53 o
   9   2   8       70.41       85.77     15.43 o
  10   2   8        0.00      -22.71     23.92 o
 -10   3   8        4.10       -3.69     21.98 o
  -9   3   8       29.30       44.55     14.12 o
  -8   3   8     1117.40     1105.99     35.07 o
  -7   3   8       28.29        5.27     20.74 o
  -6   3   8      170.85      181.41     13.13 o
  -5   3   8      165.43      170.47     12.40 o
  -4   3   8      317.60      345.11     13.64 o
  -3   3   8     2085.13     2117.65     37.96 o
  -2   3   8      275.76      276.28     10.68 o
  -1   3   8     1864.37     1762.99     32.73 o
   0   3   8       16.21        3.24      8.39 o
   1   3   8     1175.26     1227.78     28.38 o
   2   3   8      620.96      709.09     20.37 o
   3   3   8     1759.20     1780.40     36.43 o
   4   3   8      596.79      567.40     17.52 o
   5   3   8      136.57      113.09     12.44 o
   6   3   8      360.37      341.23     16.71 o
   7   3   8      153.64      144.83     15.00 o
   8   3   8       34.69       26.37     20.85 o
   9   3   8        7.53       -5.74     20.66 o
  10   3   8       22.81       37.05     14.59 o
 -10   4   8       24.26       30.83     14.30 o
  -9   4   8       49.78      110.45     15.00 o
  -8   4   8      487.03      502.38     20.26 o
  -7   4   8      264.44      311.06     16.31 o
  -6   4   8      208.55      226.06     13.75 o
  -5   4   8      152.77      178.59     12.22 o
  -4   4   8      611.33      563.23     17.08 o
  -3   4   8       76.79       67.77      9.95 o
  -2   4   8       44.32       50.80      8.01 o
  -1   4   8       63.68       58.12      8.12 o
   0   4   8     2090.83     2081.56     54.35 o
   1   4   8      464.41      561.62     18.40 o
   2   4   8       11.34        9.47     13.50 o
   3   4   8       15.22       20.48     13.24 o
   4   4   8      205.81      217.54     12.80 o
   5   4   8      376.57      361.02     15.40 o
   6   4   8       51.62       53.95     13.79 o
   7   4   8       71.00       62.28     13.17 o
   8   4   8        2.38        4.10     19.46 o
   9   4   8       10.27       10.46     20.99 o
  10   4   8        2.63      -23.77     23.77 o
 -10   5   8        4.34       16.35     21.61 o
  -9   5   8       75.79       37.60     23.26 o
  -8   5   8       16.96        0.00     21.29 o
  -7   5   8       43.08       68.39     12.47 o
  -6   5   8        0.58      -17.04     17.04 o
  -5   5   8      123.91      134.04     11.70 o
  -4   5   8       56.19       63.05      9.98 o
  -3   5   8       20.75        7.28     12.91 o
  -2   5   8       58.34       56.62      9.33 o
  -1   5   8      298.60      334.47     11.15 o
   0   5   8      831.78      773.43     14.95 o
   1   5   8      201.52      210.08     11.26 o
   2   5   8       62.48       71.87      9.14 o
   3   5   8      814.72      800.34     23.08 o
   4   5   8       18.02       13.02     14.78 o
   5   5   8      210.04      242.48     13.72 o
   6   5   8      267.24      275.03     16.28 o
   7   5   8        2.05       12.29     18.69 o
   8   5   8        1.05       15.69     18.76 o
   9   5   8       22.16       24.07     14.23 o
  10   5   8        6.68       35.18     22.46 o
 -10   6   8        7.71       30.72     22.82 o
  -9   6   8        0.63       28.16     13.39 o
  -8   6   8       28.81       18.58     19.93 o
  -7   6   8      363.39      349.83     17.88 o
  -6   6   8       27.96       21.21     17.41 o
  -5   6   8      125.09      140.48     12.11 o
  -4   6   8       56.21       74.35     10.35 o
  -3   6   8      242.96      260.99     12.87 o
  -2   6   8      972.47      930.94     27.87 o
  -1   6   8        1.32      -12.14     12.14 o
   0   6   8      230.04      208.15      7.59 o
   1   6   8      349.14      386.00     12.87 o
   2   6   8       84.04       89.79      9.87 o
   3   6   8        0.01       14.30     13.93 o
   4   6   8        1.35        4.28     14.26 o
   5   6   8      570.16      620.62     18.62 o
   6   6   8       44.96       54.49     11.89 o
   7   6   8        0.15      -12.58     18.95 o
   8   6   8       32.73       40.63     20.52 o
   9   6   8       46.54       29.81     21.69 o
  10   6   8       41.49       25.16     23.66 o
 -10   7   8      115.78      109.76     16.68 o
  -9   7   8        0.48        2.34     20.08 o
  -8   7   8       12.50      -22.31     22.31 o
  -7   7   8      944.39      878.10     25.49 o
  -6   7   8      264.85      279.13     16.06 o
  -5   7   8        8.61       27.17     15.65 o
  -4   7   8        6.17       22.35     14.89 o
  -3   7   8      159.65      150.61     12.03 o
  -2   7   8       14.38      -15.14     15.14 o
  -1   7   8     1515.12     1439.83     33.65 o
   0   7   8      401.75      413.19      9.72 o
   1   7   8      254.53      246.69     12.22 o
   2   7   8      226.94      219.55     11.96 o
   3   7   8      116.45      110.27     10.97 o
   4   7   8      217.14      202.51     12.73 o
   5   7   8      746.54      727.19     22.05 o
   6   7   8        0.38       28.97     18.07 o
   7   7   8       59.14       61.81     13.72 o
   8   7   8        0.12      -20.77     20.77 o
   9   7   8        7.47       29.26     14.19 o
 -10   8   8        2.20        0.00     24.91 o
  -9   8   8       12.32       38.69     20.99 o
  -8   8   8       15.00       11.01     22.02 o
  -7   8   8       54.04       54.35     14.04 o
  -6   8   8       19.59       30.90     18.03 o
  -5   8   8       74.35       66.27     11.89 o
  -4   8   8        0.65      -16.13     16.13 o
  -3   8   8      279.19      260.15     13.72 o
  -2   8   8      726.22      750.78     23.48 o
  -1   8   8      164.37      193.91     11.59 o
   0   8   8       32.72       29.93     18.95 o
   1   8   8      674.40      663.55     19.68 o
   2   8   8       86.20       83.83     10.94 o
   3   8   8      197.19      187.18     12.65 o
   4   8   8       69.50       28.64     18.29 o
   5   8   8       10.84       -6.73     17.92 o
   6   8   8       43.10       43.78     13.13 o
   7   8   8       22.12       26.59     20.08 o
   8   8   8        0.26       13.64     21.58 o
   9   8   8        7.07        1.24     21.87 o
  -9   9   8       11.44        2.49     23.85 o
  -8   9   8       20.23       20.44     21.91 o
  -7   9   8       11.06       21.54     20.33 o
  -6   9   8       45.70        9.44     19.71 o
  -5   9   8      305.46      304.40     16.20 o
  -4   9   8      106.82       96.08     11.96 o
  -3   9   8      107.71      101.60     11.89 o
  -2   9   8      117.58      112.76     11.41 o
  -1   9   8     1477.38     1571.38     36.46 o
   0   9   8       58.75       54.87      7.43 o
   1   9   8       13.89       -5.49     14.96 o
   2   9   8        0.36        6.40     14.92 o
   3   9   8        1.26        6.03     14.34 o
   4   9   8        0.06       31.64     15.95 o
   5   9   8      103.89       82.40     12.44 o
   6   9   8      102.75      118.39     14.41 o
   7   9   8        2.44       20.08     19.57 o
   8   9   8       45.16       62.21     14.89 o
   9   9   8       44.17       32.08     25.16 o
  -9  10   8        0.01        5.12     20.74 o
  -8  10   8       54.82       60.86     15.21 o
  -7  10   8      126.31      109.94     14.96 o
  -6  10   8      270.05      293.36     17.23 o
  -5  10   8      155.03      129.65     13.31 o
  -4  10   8        3.51       15.07     15.36 o
  -3  10   8       57.09       63.56     11.30 o
  -2  10   8      366.52      386.00     15.73 o
  -1  10   8       15.45       -4.35     17.37 o
   0  10   8      311.07      313.20     16.77 o
   1  10   8       46.29       50.14     10.13 o
   2  10   8        4.89       -3.00     16.64 o
   3  10   8       82.97      102.15     11.59 o
   4  10   8       35.03       31.93     11.67 o
   5  10   8        6.02       25.71     16.46 o
   6  10   8       39.20       31.67     14.08 o
   7  10   8       56.86       74.65     14.30 o
   8  10   8        1.00       -4.83     23.37 o
   9  10   8        0.52       -9.25     24.36 o
  -9  11   8        0.08      -22.49     23.41 o
  -8  11   8       20.32       47.44     14.01 o
  -7  11   8       71.43       99.63     15.03 o
  -6  11   8       52.71       37.05     21.54 o
  -5  11   8       24.48       36.21     12.54 o
  -4  11   8        0.33       18.54     15.98 o
  -3  11   8       54.19       65.83     12.33 o
  -2  11   8       66.50       79.29     12.40 o
  -1  11   8        0.82      -17.37     17.37 o
   0  11   8       15.20       -3.80     11.90 o
   1  11   8       67.20       51.68     11.56 o
   2  11   8        6.19        0.00     16.02 o
   3  11   8      109.71      126.54     12.03 o
   4  11   8      412.07      423.49     18.14 o
   5  11   8       26.80       12.51     19.46 o
   6  11   8        1.57        3.18     19.79 o
   7  11   8       38.97       32.99     24.58 o
   8  11   8       32.71      -25.02     25.42 o
  -8  12   8        6.18       30.28     13.97 o
  -7  12   8        0.02       28.86     21.36 o
  -6  12   8        1.79      -22.31     22.31 o
  -5  12   8       30.20       30.03     12.80 o
  -4  12   8      380.19      367.89     17.30 o
  -3  12   8       51.95       35.37     19.57 o
  -2  12   8      229.92      249.29     15.54 o
  -1  12   8       28.29        0.80     19.93 o
   0  12   8     1432.68     1428.14     28.15 o
   1  12   8      141.73      130.42     13.06 o
   2  12   8       95.91       74.46     12.47 o
   3  12   8       36.04       35.40     12.11 o
   4  12   8      352.63      316.36     17.70 o
   5  12   8       13.46       35.29     20.33 o
   6  12   8        5.35        3.29     21.03 o
   7  12   8        2.22       25.38     12.65 o
   8  12   8        2.96       -1.28     22.68 o
  -8  13   8        0.00        5.27     22.64 o
  -7  13   8      257.38      269.29     18.87 o
  -6  13   8      144.39      119.23     15.62 o
  -5  13   8      315.05      265.56     18.40 o
  -4  13   8       82.64      123.18     13.46 o
  -3  13   8        5.98       11.26     18.65 o
  -2  13   8      533.00      485.44     19.90 o
  -1  13   8      862.33      822.72     24.21 o
   0  13   8       26.35        6.22     13.78 o
   1  13   8       11.54      -17.56     17.56 o
   2  13   8       10.37       -0.91     17.15 o
   3  13   8       75.76       88.80     13.82 o
   4  13   8       22.53       30.06     19.16 o
   5  13   8       26.56       32.84     20.48 o
   6  13   8       35.06       34.01     14.19 o
   7  13   8       12.99       18.51     22.53 o
  -7  14   8      164.52      119.41     17.45 o
  -6  14   8        0.06       -9.29     20.08 o
  -5  14   8        0.11      -20.52     20.52 o
  -4  14   8       11.55       35.37     19.02 o
  -3  14   8        1.83       28.82     18.98 o
  -2  14   8      134.45       91.87     15.07 o
  -1  14   8       91.53       81.01     14.45 o
   0  14   8       30.47       49.73      8.84 o
   1  14   8        4.13        9.36     18.25 o
   2  14   8       13.66        3.29     12.84 o
   3  14   8       23.81       12.07     20.19 o
   4  14   8       35.82       12.69     20.74 o
   5  14   8       66.45       59.21     14.70 o
   6  14   8       43.14       53.47     13.68 o
   7  14   8        7.46        6.44     20.41 o
  -7  15   8       14.73       -5.23     23.37 o
  -6  15   8        1.63        7.31     19.38 o
  -5  15   8       14.89       50.84     12.80 o
  -4  15   8       14.95       17.48     20.33 o
  -3  15   8        8.04        5.27     20.63 o
  -2  15   8       10.18      -19.86     19.86 o
  -1  15   8      105.29      124.02     14.08 o
   0  15   8       12.70       15.45     19.71 o
   1  15   8        9.42       28.56     12.36 o
   2  15   8      265.23      293.06     16.97 o
   3  15   8       36.90       52.12     13.79 o
   4  15   8       45.01       22.20     22.13 o
   5  15   8       56.49       90.63     14.70 o
   6  15   8       59.32       43.60     23.19 o
  -6  16   8       38.16       58.23     15.43 o
  -5  16   8       17.90      -22.64     22.64 o
  -4  16   8       29.33       25.42     21.51 o
  -3  16   8        3.27        6.62     20.63 o
  -2  16   8        5.75       -4.32     18.32 o
  -1  16   8       13.20        5.49     12.51 o
   0  16   8      102.23      109.17     10.33 o
   1  16   8      201.34      191.43     16.46 o
   2  16   8       13.75       32.51     19.13 o
   3  16   8       11.11        7.90     19.79 o
   4  16   8        3.29      -18.76     22.13 o
   5  16   8        3.07        0.00     22.68 o
   6  16   8       25.33       -5.23     24.43 o
  -5  17   8       27.51       -3.84     22.75 o
  -4  17   8        5.67      -22.46     22.46 o
  -3  17   8        1.29      -20.55     20.55 o
  -2  17   8        5.64       14.85     18.62 o
  -1  17   8       15.69       42.72     13.06 o
   0  17   8        1.04       -2.86     14.74 o
   1  17   8      107.01       79.36     16.02 o
   2  17   8       83.69       74.68     14.81 o
   3  17   8       67.13       57.82     14.48 o
   4  17   8       46.00       44.58     22.49 o
   5  17   8        2.15      -11.70     23.11 o
  -4  18   8        1.85       40.01     23.08 o
  -3  18   8      113.80      117.55     16.57 o
  -2  18   8       35.16       30.06     14.15 o
  -1  18   8        2.25        7.20     21.65 o
   0  18   8       35.73       35.02     15.03 o
   1  18   8      141.80      146.88     16.57 o
   2  18   8        0.13       14.59     20.23 o
   3  18   8       47.81       32.59     21.54 o
   4  18   8       53.84       30.06     23.92 o
  -3  19   8       26.59       17.08     22.57 o
  -2  19   8        0.27       16.68     22.02 o
  -1  19   8        1.66       -8.96     21.21 o
   0  19   8      112.12      106.90     12.34 o
   1  19   8       84.43       74.68     16.17 o
   2  19   8       59.54       45.13     23.19 o
   3  19   8        7.49      -10.61     22.20 o
  -9   0   9       16.20       28.38     21.72 o
  -7   0   9        0.03       13.64     16.71 o
  -5   0   9      219.74      204.59     12.76 o
  -3   0   9      192.98      244.42     11.67 o
  -1   0   9       34.49       35.51      7.75 o
   1   0   9     1081.89     1070.73     28.27 o
   3   0   9      200.70      209.60     12.07 o
   5   0   9      284.05      270.32     14.41 o
   7   0   9      211.25      181.59     16.64 o
   9   0   9       13.67       42.02     13.90 o
 -10   1   9        0.48      -16.73     16.73 o
  -9   1   9      158.64      166.18     12.60 o
  -8   1   9      112.60      123.36     10.20 o
  -7   1   9        0.55       20.12     12.27 o
  -6   1   9       23.85       34.71      9.83 o
  -5   1   9       95.26       86.20      8.10 o
  -4   1   9       15.34       14.19     10.56 o
  -3   1   9      144.67      127.80     12.25 o
  -2   1   9       13.53       10.27      8.45 o
  -1   1   9        7.75       17.37      6.47 o
   0   1   9       13.24        6.97      6.09 o
   1   1   9     3012.95     3287.81     32.42 o
   2   1   9      234.23      204.26      8.42 o
   3   1   9       12.45       14.49      9.40 o
   4   1   9        5.14        5.62     14.46 o
   5   1   9        9.17       15.65     11.37 o
   6   1   9     1082.61     1067.42     33.43 o
   7   1   9        0.28       15.54     14.21 o
   8   1   9       26.65       16.89     11.65 o
   9   1   9        0.57      -18.34     18.34 o
  10   1   9        1.59       26.99     15.41 o
 -10   2   9        3.10       25.27     21.94 o
  -9   2   9       16.12      -11.45     22.97 o
  -8   2   9      180.05      177.89     16.38 o
  -7   2   9       65.46       62.10     12.62 o
  -6   2   9      649.10      662.17     20.08 o
  -5   2   9       18.71       24.10     15.21 o
  -4   2   9      756.10      765.05     24.14 o
  -3   2   9       44.45       59.32      9.84 o
  -2   2   9      724.34      794.63     21.69 o
  -1   2   9      198.33      177.60     10.57 o
   0   2   9      450.49      465.25      9.84 o
   1   2   9       34.07       21.43     13.50 o
   2   2   9      350.02      336.18     13.35 o
   3   2   9        0.34      -12.65     13.68 o
   4   2   9       38.15       20.19     16.42 o
   5   2   9      977.79      970.15     29.26 o
   6   2   9      830.26      774.37     24.47 o
   7   2   9      756.69      653.02     22.42 o
   8   2   9       17.66        8.45     19.93 o
   9   2   9        8.56      -16.64     22.13 o
  10   2   9       44.52       47.25     24.69 o
 -10   3   9       68.34       86.72     17.08 o
  -9   3   9        2.78        5.78     22.05 o
  -8   3   9       84.98      103.25     14.89 o
  -7   3   9       43.32        3.69     20.66 o
  -6   3   9       77.44       59.72     13.02 o
  -5   3   9      453.26      465.98     16.46 o
  -4   3   9      296.94      285.27     13.72 o
  -3   3   9       17.98       25.09     13.72 o
  -2   3   9        0.76      -13.09     13.09 o
  -1   3   9       17.97        2.27     13.02 o
   0   3   9      104.16      114.72     12.01 o
   1   3   9       41.94       50.18      8.92 o
   2   3   9      233.01      228.07     11.81 o
   3   3   9       74.79       61.11      9.80 o
   4   3   9       99.70       98.20     11.19 o
   5   3   9       46.68       33.94     12.00 o
   6   3   9       66.30       61.30     13.35 o
   7   3   9      101.96       87.23     15.36 o
   8   3   9       96.69       74.94     15.21 o
   9   3   9        6.88      -23.81     23.81 o
  10   3   9       33.48       54.42     15.91 o
 -10   4   9       72.25      115.24     17.19 o
  -9   4   9      120.20      106.61     17.01 o
  -8   4   9      596.45      649.58     23.08 o
  -7   4   9      201.40      190.22     16.13 o
  -6   4   9      221.77      239.63     14.52 o
  -5   4   9       36.84       33.28     17.23 o
  -4   4   9       54.01       78.34     11.37 o
  -3   4   9       58.58       58.52     10.28 o
  -2   4   9      162.09      162.09     11.12 o
  -1   4   9       78.33       64.81      9.51 o
   0   4   9       65.30       64.48      6.29 o
   1   4   9       51.34       46.08      9.51 o
   2   4   9       18.11       21.03     14.12 o
   3   4   9      474.31      446.75     14.96 o
   4   4   9      150.51      153.97     12.44 o
   5   4   9       13.33       32.15     16.17 o
   6   4   9        1.49       -4.43     17.70 o
   7   4   9       29.16       25.46     20.55 o
   8   4   9        0.56      -14.04     21.32 o
   9   4   9        0.71        9.69     21.29 o
  10   4   9        2.09      -10.68     22.82 o
 -10   5   9        0.03        2.60     22.20 o
  -9   5   9      428.58      390.39     21.54 o
  -8   5   9       25.34       31.75     21.54 o
  -7   5   9      924.34      868.48     26.11 o
  -6   5   9        8.41      -14.01     18.25 o
  -5   5   9       38.16       49.23     11.12 o
  -4   5   9       13.63       18.73     14.37 o
  -3   5   9      335.80      361.16     14.08 o
  -2   5   9      479.30      502.38     15.10 o
  -1   5   9      101.76      100.50      9.73 o
   0   5   9      915.65      905.85     16.80 o
   1   5   9      214.25      207.85     11.70 o
   2   5   9      292.48      302.17     12.65 o
   3   5   9        4.31      -11.59     14.12 o
   4   5   9      257.39      263.40     13.61 o
   5   5   9      242.75      228.51     14.85 o
   6   5   9       66.52       68.87     13.09 o
   7   5   9      134.47      128.26     15.25 o
   8   5   9        1.23       30.76     18.58 o
   9   5   9       22.23       48.20     14.01 o
 -10   6   9       11.05       26.52     22.35 o
  -9   6   9       17.33       54.46     14.37 o
  -8   6   9       38.76       57.05     14.81 o
  -7   6   9        8.86       29.51     19.57 o
  -6   6   9        5.48       14.37     16.71 o
  -5   6   9      195.00      195.05     13.68 o
  -4   6   9      150.79      159.46     12.47 o
  -3   6   9       76.25       58.37     10.90 o
  -2   6   9      561.93      581.78     17.12 o
  -1   6   9       80.29       82.47     10.02 o
   0   6   9       38.14       30.92      8.96 o
   1   6   9      935.30      929.45     24.91 o
   2   6   9        6.17       -4.68     13.93 o
   3   6   9      193.88      197.53     12.47 o
   4   6   9       29.60        9.98     16.71 o
   5   6   9       49.41       75.56     11.78 o
   6   6   9       16.98       31.67     18.47 o
   7   6   9        7.13       12.25     19.20 o
   8   6   9        3.16      -12.33     21.29 o
   9   6   9       11.43       37.34     14.78 o
  -9   7   9       12.99        3.69     21.32 o
  -8   7   9       25.93       15.65     22.64 o
  -7   7   9        0.41        4.06     20.66 o
  -6   7   9        8.64        2.78     17.37 o
  -5   7   9      142.19      125.23     12.73 o
  -4   7   9      180.12      151.01     12.76 o
  -3   7   9      135.83      152.29     11.81 o
  -2   7   9      171.20      175.55     12.14 o
  -1   7   9       85.48       81.60     10.97 o
   0   7   9      722.31      720.43     15.26 o
   1   7   9        9.96       20.12      9.69 o
   2   7   9      164.31      142.93     11.78 o
   3   7   9        0.37       12.54     15.10 o
   4   7   9      581.24      587.85     18.10 o
   5   7   9       74.39      111.04     12.62 o
   6   7   9      113.85      102.74     13.86 o
   7   7   9        9.57       -8.34     19.42 o
   8   7   9        2.36      -10.42     21.32 o
   9   7   9       71.95       93.08     15.51 o
  -9   8   9       22.73        2.52     23.70 o
  -8   8   9      151.87      169.74     16.64 o
  -7   8   9       16.52       -6.22     21.58 o
  -6   8   9      410.50      346.06     17.59 o
  -5   8   9        8.16       -5.96     11.15 o
  -4   8   9      135.07       96.88     12.54 o
  -3   8   9     1068.32     1098.71     29.30 o
  -2   8   9      439.85      393.90     15.62 o
  -1   8   9       46.31       56.43     10.28 o
   0   8   9       48.85       56.76      7.42 o
   1   8   9       95.41      100.69     10.57 o
   2   8   9        0.83       -3.66     14.96 o
   3   8   9        5.17        9.25     15.80 o
   4   8   9       12.91       -5.82     17.30 o
   5   8   9      139.77      110.49     13.72 o
   6   8   9      117.58      108.62     14.12 o
   7   8   9        3.08       -1.06     20.19 o
   8   8   9       96.08       97.80     15.58 o
   9   8   9        9.19      -24.69     24.69 o
  -9   9   9        1.17       12.87     21.10 o
  -8   9   9        8.87       33.10     20.01 o
  -7   9   9       19.79      -20.52     20.52 o
  -6   9   9      292.34      296.28     17.48 o
  -5   9   9       27.26       35.29     18.87 o
  -4   9   9       50.47       50.22     12.36 o
  -3   9   9        0.43      -13.46     16.82 o
  -2   9   9       29.61       50.87     10.79 o
  -1   9   9      309.25      295.19     14.26 o
   0   9   9        3.66       -0.12     15.21 o
   1   9   9       28.78        9.66     16.02 o
   2   9   9      369.53      368.15     16.35 o
   3   9   9      356.36      373.01     16.13 o
   4   9   9       15.09       12.18     17.34 o
   5   9   9      119.47      128.45     13.93 o
   6   9   9       23.74        3.07     20.33 o
   7   9   9       40.16       23.30     21.29 o
   8   9   9        4.88       13.46     23.55 o
   9   9   9       37.91       34.27     16.75 o
  -9  10   9       22.40       11.92     21.43 o
  -8  10   9       26.19       42.72     21.72 o
  -7  10   9       80.13       93.41     14.67 o
  -6  10   9      285.21      296.54     17.77 o
  -5  10   9       54.69       55.48     12.84 o
  -4  10   9       14.81       24.03     16.24 o
  -3  10   9       65.93       50.14     12.65 o
  -2  10   9      761.86      734.25     20.74 o
  -1  10   9      246.38      238.06     15.00 o
   0  10   9       70.34       65.04      8.91 o
   1  10   9       65.26       59.29     11.26 o
   2  10   9      361.25      345.11     15.73 o
   3  10   9      164.29      148.74     13.64 o
   4  10   9      200.93      223.14     15.07 o
   5  10   9        0.59       12.62     17.67 o
   6  10   9       28.91       35.15     19.60 o
   7  10   9       19.99        0.00     22.13 o
   8  10   9        0.69        6.29     23.48 o
  -8  11   9        0.70       10.09     20.59 o
  -7  11   9       77.09      101.46     15.91 o
  -6  11   9        5.94       -7.53     22.05 o
  -5  11   9       83.44       68.61     13.39 o
  -4  11   9       80.88       63.64     12.58 o
  -3  11   9        4.84       -7.97     18.62 o
  -2  11   9     1614.71     1627.93     43.05 o
  -1  11   9     3771.33     3385.18     59.36 o
   0  11   9        0.18      -20.65     23.72 o
   1  11   9        8.72       19.90     15.98 o
   2  11   9        2.02      -17.30     17.30 o
   3  11   9      851.71      811.17     25.71 o
   4  11   9        1.82      -13.35     18.36 o
   5  11   9        3.52        5.08     17.88 o
   6  11   9       68.33       56.03     14.92 o
   7  11   9       46.32       28.53     23.30 o
   8  11   9        0.27       42.97     23.33 o
  -8  12   9       28.76       15.73     25.24 o
  -7  12   9       71.30       71.03     15.51 o
  -6  12   9       33.67       16.57     22.57 o
  -5  12   9        0.02       27.94     18.21 o
  -4  12   9        0.59       28.49     18.62 o
  -3  12   9       62.20       81.41     13.06 o
  -2  12   9      428.00      412.55     17.88 o
  -1  12   9      735.87      721.82     21.94 o
   0  12   9      294.62      278.01     18.80 o
   1  12   9       34.57       23.70     18.03 o
   2  12   9       35.26       31.78     12.14 o
   3  12   9        9.52       -4.75     18.51 o
   4  12   9        5.06       16.02     19.90 o
   5  12   9        1.56      -16.97     19.82 o
   6  12   9        3.00      -20.77     22.27 o
   7  12   9        0.66       39.72     13.13 o
  -7  13   9        2.31       27.50     21.80 o
  -6  13   9        1.23       33.50     18.54 o
  -5  13   9       68.66       33.68     21.98 o
  -4  13   9      158.22      188.79     14.85 o
  -3  13   9        0.99       18.76     18.14 o
  -2  13   9       33.80       41.40     13.53 o
  -1  13   9        1.49        2.78     19.31 o
   0  13   9      112.79      116.21     10.18 o
   1  13   9       13.17       26.04     18.32 o
   2  13   9       30.53       29.51     12.33 o
   3  13   9       79.21       90.67     13.72 o
   4  13   9      309.94      331.50     17.99 o
   5  13   9       97.20       94.73     15.40 o
   6  13   9        2.40        9.47     18.65 o
   7  13   9        8.15      -22.31     22.31 o
  -7  14   9        1.42       -6.47     22.71 o
  -6  14   9        3.31       20.55     19.60 o
  -5  14   9        0.05      -20.33     20.33 o
  -4  14   9       16.93        2.19     19.13 o
  -3  14   9       62.84       79.18     13.79 o
  -2  14   9        5.63       -6.03     18.40 o
  -1  14   9      457.35      425.31     19.24 o
   0  14   9      395.37      412.51     13.22 o
   1  14   9       45.24       63.35     12.76 o
   2  14   9       20.17       16.49     13.46 o
   3  14   9        7.49       20.85     12.29 o
   4  14   9       25.35       -4.43     22.13 o
   5  14   9       26.09       23.30     21.21 o
   6  14   9       15.53       18.58     23.00 o
   7  14   9        1.51        5.34     21.91 o
  -6  15   9       12.80       19.02     13.93 o
  -5  15   9        2.53       10.79     22.09 o
  -4  15   9       65.63      102.22     15.62 o
  -3  15   9      110.25      212.82     16.68 o
  -2  15   9      267.85      229.46     16.68 o
  -1  15   9        6.26       -7.28     21.14 o
   0  15   9       34.32       35.11     11.13 o
   1  15   9        6.51      -20.08     20.08 o
   2  15   9        0.33      -21.36     21.36 o
   3  15   9        4.88       -5.60     19.97 o
   4  15   9       42.16       35.99     20.92 o
   5  15   9       26.22       -2.45     22.20 o
   6  15   9        9.05       24.61     20.85 o
  -6  16   9        0.60       -2.67     22.24 o
  -5  16   9       14.20       23.99     20.08 o
  -4  16   9       15.33       18.07     20.33 o
  -3  16   9       24.22        1.17     21.18 o
  -2  16   9       30.16       28.93     13.72 o
  -1  16   9        1.49       -7.79     20.04 o
   0  16   9       14.47       13.73     14.74 o
   1  16   9        5.43       13.42     19.97 o
   2  16   9        1.30       15.87     18.51 o
   3  16   9        4.12       -8.27     19.57 o
   4  16   9       19.77       29.33     21.18 o
   5  16   9       11.05      -15.43     22.27 o
  -5  17   9        3.17       17.26     20.88 o
  -4  17   9        8.29        3.80     21.43 o
  -3  17   9        8.39      -10.97     21.83 o
  -2  17   9       31.77       65.36     14.26 o
  -1  17   9        0.01       23.66     19.71 o
   0  17   9        0.50      -13.39     15.17 o
   1  17   9       25.68       24.91     22.24 o
   2  17   9        2.46      -20.33     22.35 o
   3  17   9       60.01       53.40     14.74 o
   4  17   9        2.98       25.93     14.12 o
  -3  18   9       10.85       18.03     21.25 o
  -2  18   9       55.55       71.14     15.03 o
  -1  18   9        0.75       30.06     19.64 o
   0  18   9       28.22       33.70     15.50 o
   1  18   9        0.34       -6.29     22.46 o
   2  18   9       48.72       24.07     23.85 o
   3  18   9        5.19       16.93     19.97 o
  -2  19   9       18.48       17.30     21.18 o
  -1  19   9        8.55        9.29     20.85 o
   0  19   9        6.92        4.38     15.78 o
   1  19   9        0.10       -1.32     22.53 o
 -10   0  10       59.80       48.72     17.04 o
  -8   0  10       40.82       31.82     23.52 o
  -6   0  10      324.66      323.86     17.34 o
  -4   0  10      105.77      116.45     11.81 o
  -2   0  10       58.33       51.61      9.03 o
   0   0  10     1180.94     1186.71     22.01 o
   2   0  10      673.01      703.86     20.30 o
   4   0  10      378.34      403.37     15.87 o
   6   0  10       27.13       19.42     24.25 o
   8   0  10      286.09      251.66     17.56 o
 -10   1  10       16.86       12.98     13.07 o
  -9   1  10        1.72        3.97     15.40 o
  -8   1  10       12.07       19.40     25.33 o
  -7   1  10       12.69       17.80     10.58 o
  -6   1  10      387.73      422.59     13.97 o
  -5   1  10       78.08       73.10      8.44 o
  -4   1  10        0.15       11.06     11.07 o
  -3   1  10      288.72      297.59     15.95 o
  -2   1  10       19.34       13.31      9.90 o
  -1   1  10      109.82      116.19      7.53 o
   0   1  10     1619.84     1659.57     17.59 o
   1   1  10     1437.41     1528.93     25.42 o
   2   1  10      134.47      114.65      7.98 o
   3   1  10        1.90      -10.52     10.52 o
   4   1  10      273.21      284.20      9.94 o
   5   1  10      739.33      695.75     15.23 o
   6   1  10      875.65      806.30     26.41 o
   7   1  10       11.52        0.31     18.63 o
   8   1  10        9.45       28.77     14.32 o
   9   1  10       16.70       -5.59     16.55 o
 -10   2  10       32.24       26.30     24.36 o
  -9   2  10       37.07       52.30     14.96 o
  -8   2  10       51.14       23.52     21.03 o
  -7   2  10       11.69       23.33     19.35 o
  -6   2  10      216.62      209.09     15.21 o
  -5   2  10      200.54      187.18     13.57 o
  -4   2  10      237.60      231.77     13.50 o
  -3   2  10      240.68      231.88     12.11 o
  -2   2  10      242.63      233.52     12.07 o
  -1   2  10       23.66       29.77      8.63 o
   0   2  10      487.32      532.04     23.33 o
   1   2  10      179.39      231.15     12.29 o
   2   2  10      107.71      139.24     11.19 o
   3   2  10        1.95        1.39     14.34 o
   4   2  10        0.10       15.18     14.19 o
   5   2  10       11.83       -0.84     18.43 o
   6   2  10      278.59      287.18     17.23 o
   7   2  10       75.15       29.37     24.03 o
   8   2  10       11.95       24.50     21.07 o
   9   2  10       11.63       29.92     21.40 o
 -10   3  10      174.23      200.90     19.86 o
  -9   3  10       52.01       83.75     15.25 o
  -8   3  10       42.04       32.37     21.61 o
  -7   3  10        0.50       -7.86     19.05 o
  -6   3  10        5.74       32.70     17.52 o
  -5   3  10       74.66       89.72     11.96 o
  -4   3  10       15.54       29.81     16.28 o
  -3   3  10       73.92       63.31     10.57 o
  -2   3  10       18.35       18.98     14.26 o
  -1   3  10       66.22       76.26     10.28 o
   0   3  10       99.27       96.91     20.37 o
   1   3  10      184.74      165.68     12.11 o
   2   3  10      616.26      678.15     20.99 o
   3   3  10       97.47      100.91     11.59 o
   4   3  10        0.06       -5.38     15.76 o
   5   3  10      466.50      523.99     19.09 o
   6   3  10      176.43      194.17     15.84 o
   7   3  10      441.94      441.63     20.59 o
   8   3  10       22.83       22.49     21.40 o
   9   3  10        6.78       -5.01     22.90 o
  -9   4  10        1.70       12.22     21.07 o
  -8   4  10       43.44       36.54     14.67 o
  -7   4  10      208.90      255.17     16.57 o
  -6   4  10       64.93       18.25     19.53 o
  -5   4  10      175.45      180.34     13.46 o
  -4   4  10      548.70      508.30     16.93 o
  -3   4  10      619.76      668.60     19.49 o
  -2   4  10       61.24       55.85     10.42 o
  -1   4  10        1.97       22.90     12.91 o
   0   4  10      101.84      107.51      7.46 o
   1   4  10      265.37      250.89     12.69 o
   2   4  10     1074.18     1150.06     33.17 o
   3   4  10      584.20      582.29     17.23 o
   4   4  10        0.59      -15.18     15.18 o
   5   4  10        0.02       -0.88     17.23 o
   6   4  10      106.85       76.04     14.59 o
   7   4  10      138.98      154.34     16.64 o
   8   4  10        3.73      -20.48     21.58 o
   9   4  10        3.30       -8.89     21.76 o
  -9   5  10       26.40       24.76     22.97 o
  -8   5  10       72.61       45.57     24.03 o
  -7   5  10       32.48       24.39     19.75 o
  -6   5  10       10.44        1.87     17.88 o
  -5   5  10      189.70      208.65     15.07 o
  -4   5  10       19.11        0.00     16.90 o
  -3   5  10        1.73       23.99     14.96 o
  -2   5  10      227.28      233.23     13.17 o
  -1   5  10      139.22      136.71     11.70 o
   0   5  10     1004.33     1009.66     24.85 o
   1   5  10      110.52      116.30     11.63 o
   2   5  10       33.92        5.63     16.06 o
   3   5  10       52.51       56.25     10.64 o
   4   5  10      139.96      132.10     12.58 o
   5   5  10        0.98      -18.03     18.03 o
   6   5  10       77.98       65.10     14.19 o
   7   5  10       13.83       26.41     19.05 o
   8   5  10        0.39      -22.60     22.60 o
   9   5  10       10.14       12.80     22.31 o
  -9   6  10        0.47       33.25     14.15 o
  -8   6  10      731.53      728.88     24.91 o
  -7   6  10      118.85      115.32     15.62 o
  -6   6  10       35.04       14.34     18.21 o
  -5   6  10      145.84      126.98     13.57 o
  -4   6  10       98.40       92.42     12.22 o
  -3   6  10      274.37      254.63     14.15 o
  -2   6  10       46.76       25.78     11.08 o
  -1   6  10     1134.58     1170.54     33.68 o
   0   6  10      462.52      440.49     11.00 o
   1   6  10       76.58       83.06     10.83 o
   2   6  10       20.15        7.28     15.32 o
   3   6  10       35.06       28.49     16.02 o
   4   6  10        5.37        7.50     17.37 o
   5   6  10       14.32        0.00     18.54 o
   6   6  10        0.65        0.99     18.84 o
   7   6  10       44.10        8.63     22.02 o
   8   6  10      163.54      167.62     17.37 o
   9   6  10        6.57       39.02     21.40 o
  -9   7  10        4.04       29.37     22.53 o
  -8   7  10      220.80      208.25     18.54 o
  -7   7  10      121.59      111.40     15.80 o
  -6   7  10        0.87      -10.83     18.07 o
  -5   7  10      143.13      142.53     13.31 o
  -4   7  10       18.45       32.66     11.34 o
  -3   7  10     1395.41     1420.15     38.73 o
  -2   7  10      135.00      132.84     12.58 o
  -1   7  10     1005.85      943.01     27.98 o
   0   7  10        0.09       -7.74     10.90 o
   1   7  10        6.74       -0.73     15.36 o
   2   7  10       33.18       26.92     10.83 o
   3   7  10        2.46       22.35     15.36 o
   4   7  10      168.19      166.48     14.19 o
   5   7  10       90.69       91.76     12.84 o
   6   7  10        9.64       26.48     19.20 o
   7   7  10      122.06       95.82     15.69 o
   8   7  10        3.34       10.94     21.36 o
   9   7  10       66.22       81.89     16.31 o
  -9   8  10        8.71      -25.05     25.05 o
  -8   8  10        4.72       -8.41     22.38 o
  -7   8  10       83.73      103.03     15.29 o
  -6   8  10        0.23       -8.12     19.82 o
  -5   8  10        5.85       -8.34     19.42 o
  -4   8  10        1.82       23.48     16.86 o
  -3   8  10      467.04      456.18     17.59 o
  -2   8  10      230.71      190.80     14.34 o
  -1   8  10       14.23       -2.30     17.04 o
   0   8  10      262.82      275.22      9.84 o
   1   8  10        2.57      -15.87     15.87 o
   2   8  10        1.47      -12.62     17.34 o
   3   8  10        5.96       14.26     15.36 o
   4   8  10       36.00       36.35     12.51 o
   5   8  10       53.37       59.29     12.58 o
   6   8  10       45.53       32.51     21.36 o
   7   8  10        0.46       18.10     19.75 o
   8   8  10      113.75      146.29     17.23 o
  -8   9  10        5.44        7.42     21.40 o
  -7   9  10      197.78      179.72     17.23 o
  -6   9  10       98.53       96.74     14.81 o
  -5   9  10       37.83       53.14     12.65 o
  -4   9  10      129.11      121.20     13.75 o
  -3   9  10       52.92       49.70     12.54 o
  -2   9  10      559.61      534.63     18.43 o
  -1   9  10       25.44       29.59     18.40 o
   0   9  10        1.77      -11.62     14.92 o
   1   9  10       33.32       47.95     11.23 o
   2   9  10       44.25       44.07     11.48 o
   3   9  10       35.39       27.03     12.11 o
   4   9  10       14.30       29.73     18.40 o
   5   9  10       59.52       75.89     13.17 o
   6   9  10        0.07       -3.26     19.24 o
   7   9  10        6.96       11.67     21.69 o
   8   9  10        3.70      -23.70     23.70 o
  -8  10  10        0.11      -24.83     24.83 o
  -7  10  10       69.01       94.91     15.76 o
  -6  10  10      298.11      260.00     18.03 o
  -5  10  10        8.57      -17.99     19.46 o
  -4  10  10       15.72       15.14     19.05 o
  -3  10  10       24.58        0.91     18.07 o
  -2  10  10     3062.99     3012.75     57.24 o
  -1  10  10      632.45      585.07     19.57 o
   0  10  10       14.06       26.69     11.94 o
   1  10  10       10.76       10.09     16.90 o
   2  10  10       55.60       71.57     11.30 o
   3  10  10       20.64       10.09     17.92 o
   4  10  10      124.34      116.27     13.93 o
   5  10  10       16.04        1.02     19.86 o
   6  10  10      285.14      320.02     18.32 o
   7  10  10        1.56      -20.66     20.66 o
   8  10  10        3.35       -6.58     23.30 o
  -8  11  10        2.64       14.48     23.66 o
  -7  11  10      139.69      116.96     16.20 o
  -6  11  10        7.78       37.38     19.90 o
  -5  11  10        1.69      -19.82     19.82 o
  -4  11  10        0.66      -20.66     20.66 o
  -3  11  10       15.48        6.62     18.36 o
  -2  11  10      219.49      209.46     15.07 o
  -1  11  10       51.07       17.63     20.66 o
   0  11  10      148.98      136.78      9.73 o
   1  11  10        1.41      -10.64     17.26 o
   2  11  10       47.87        0.91     19.27 o
   3  11  10      206.06      198.01     15.87 o
   4  11  10       44.62       24.28     20.15 o
   5  11  10        0.01        2.16     18.62 o
   6  11  10       15.95       20.99     22.13 o
   7  11  10       10.66       -8.74     22.60 o
  -7  12  10        3.77       28.82     19.86 o
  -6  12  10       10.82       -1.17     21.03 o
  -5  12  10        0.56        1.10     18.32 o
  -4  12  10       11.61       22.68     12.22 o
  -3  12  10        1.12      -16.86     17.88 o
  -2  12  10       82.02       90.12     13.39 o
  -1  12  10      466.10      424.66     18.65 o
   0  12  10      303.74      298.23     11.35 o
   1  12  10       82.71       77.35     13.09 o
   2  12  10      182.87      168.20     14.30 o
   3  12  10        0.29       -2.01     17.59 o
   4  12  10      154.60      155.36     15.18 o
   5  12  10       21.65       -7.83     22.20 o
   6  12  10       30.06       31.53     21.69 o
   7  12  10        8.45       10.35     21.07 o
  -7  13  10        6.76       36.50     22.71 o
  -6  13  10        0.00      -18.14     21.03 o
  -5  13  10        9.81       -6.84     21.29 o
  -4  13  10        0.30       -2.19     19.71 o
  -3  13  10       88.31       82.77     14.63 o
  -2  13  10       53.14       61.48     13.35 o
  -1  13  10      128.53      124.61     14.74 o
   0  13  10      102.71      102.45     15.16 o
   1  13  10        8.79       15.80     18.03 o
   2  13  10        0.00       14.19     17.63 o
   3  13  10       47.78        6.36     19.27 o
   4  13  10       41.77       43.34     21.87 o
   5  13  10        5.95       19.86     19.79 o
   6  13  10        0.31       26.08     18.87 o
  -6  14  10        9.78        1.28     21.25 o
  -5  14  10       23.58       34.82     14.52 o
  -4  14  10       81.39       66.71     14.08 o
  -3  14  10        0.30      -13.20     18.65 o
  -2  14  10       25.08       32.81     19.93 o
  -1  14  10      463.44      421.11     20.33 o
   0  14  10       95.51       89.58     10.69 o
   1  14  10        1.62       -5.19     19.31 o
   2  14  10       57.12       48.09     13.53 o
   3  14  10       27.54       36.79     20.33 o
   4  14  10       10.61       22.16     20.81 o
   5  14  10        1.61        0.00     21.76 o
   6  14  10        1.68        6.47     20.74 o
  -6  15  10        0.90      -23.44     23.44 o
  -5  15  10       41.74       48.31     14.30 o
  -4  15  10       10.39       34.67     21.07 o
  -3  15  10       49.95       39.39     21.36 o
  -2  15  10        2.44        2.23     20.01 o
  -1  15  10        2.23      -21.54     21.54 o
   0  15  10      200.88      192.86     14.85 o
   1  15  10       38.01       56.62     13.53 o
   2  15  10        4.72       19.16     18.07 o
   3  15  10       25.54       34.05     19.90 o
   4  15  10       36.77       30.25     14.70 o
   5  15  10       17.43       21.80     21.47 o
  -5  16  10        0.26       39.50     20.88 o
  -4  16  10        0.13        7.53     20.44 o
  -3  16  10       23.95       13.28     22.68 o
  -2  16  10       58.14       47.55     14.96 o
  -1  16  10      126.67      135.98     15.36 o
   0  16  10       34.78       20.49     15.42 o
   1  16  10       17.08       25.86     20.88 o
   2  16  10       10.79       36.87     19.13 o
   3  16  10        0.97       -3.69     22.35 o
   4  16  10        1.29       11.48     21.10 o
  -4  17  10       23.84       26.44     23.88 o
  -3  17  10       35.96        8.92     23.15 o
  -2  17  10        1.28      -12.47     21.87 o
  -1  17  10       56.31       49.34     14.78 o
   0  17  10       55.22       37.74     13.40 o
   1  17  10       73.67       52.67     15.65 o
   2  17  10        0.98       10.02     19.93 o
   3  17  10        2.28       -9.03     21.58 o
  -2  18  10        4.18        9.18     22.27 o
  -1  18  10        4.77       -3.91     21.61 o
   0  18  10        0.42      -23.62     27.12 o
   1  18  10       42.13       34.27     15.21 o
   2  18  10        6.29       18.47     22.24 o
  -9   0  11       13.78       32.40     22.49 o
  -7   0  11      208.58      229.65     16.09 o
  -5   0  11      534.22      581.67     19.60 o
  -3   0  11       89.94       77.72     11.05 o
  -1   0  11       90.86      101.97     10.46 o
   1   0  11     1999.07     2119.00     43.63 o
   3   0  11       59.49       72.74     10.75 o
   5   0  11      130.29      114.99     14.37 o
   7   0  11      383.47      389.47     20.12 o
   9   0  11        0.95      -14.34     22.82 o
  -9   1  11        3.40        8.42     23.10 o
  -8   1  11       11.41        1.27     15.20 o
  -7   1  11       16.09       11.70     14.50 o
  -6   1  11      135.72      145.72     10.30 o
  -5   1  11      192.56      179.07     10.65 o
  -4   1  11       63.79       53.49      8.53 o
  -3   1  11      191.65      206.07     10.59 o
  -2   1  11       14.49        9.74     10.20 o
  -1   1  11       13.57      -10.90     10.90 o
   0   1  11        0.34       -1.73      7.44 o
   1   1  11       33.84       42.68     12.89 o
   2   1  11        6.84        2.17     10.36 o
   3   1  11      251.31      216.77      9.83 o
   4   1  11       73.96       82.21      8.38 o
   5   1  11       57.04       60.80     34.47 o
   6   1  11       49.39       36.26     16.64 o
   7   1  11       10.48        6.18     16.07 o
   8   1  11       58.17       15.25     16.80 o
   9   1  11        1.81       15.00     16.05 o
  -9   2  11        0.01        3.77     20.26 o
  -8   2  11        5.23        7.90     20.33 o
  -7   2  11      234.43      225.77     16.09 o
  -6   2  11       18.28       35.51     18.69 o
  -5   2  11      233.08      229.39     15.95 o
  -4   2  11      380.49      368.74     16.97 o
  -3   2  11        1.13       12.69     14.96 o
  -2   2  11        3.13        0.69     14.19 o
  -1   2  11      533.91      595.89     18.10 o
   0   2  11      715.34      742.88     15.75 o
   1   2  11      128.60      138.47     11.96 o
   2   2  11      403.95      388.30     15.07 o
   3   2  11        0.10        7.68     15.10 o
   4   2  11       16.67       27.06     16.49 o
   5   2  11       80.64       69.82     12.69 o
   6   2  11     1078.31     1120.72     35.84 o
   7   2  11       66.01       34.49     24.65 o
   8   2  11       29.15       28.75     14.92 o
   9   2  11       24.34        1.32     24.47 o
  -9   3  11       17.55      -12.65     22.64 o
  -8   3  11        3.83      -10.24     21.32 o
  -7   3  11        5.54      -20.81     20.81 o
  -6   3  11       48.02       34.96     18.43 o
  -5   3  11       58.84       11.59     20.52 o
  -4   3  11      646.82      581.19     18.87 o
  -3   3  11      593.52      568.76     18.18 o
  -2   3  11      969.71     1044.36     28.75 o
  -1   3  11       15.22       22.68     14.85 o
   0   3  11       29.97       34.59     18.32 o
   1   3  11      111.39      102.37     11.56 o
   2   3  11        0.76      -16.31     16.31 o
   3   3  11        7.75      -12.44     15.29 o
   4   3  11        1.39      -13.31     16.06 o
   5   3  11        3.15       11.12     16.68 o
   6   3  11       29.04       31.31     21.87 o
   7   3  11       97.51       71.76     16.24 o
   8   3  11       44.24       74.79     15.18 o
   9   3  11       13.79        3.95     24.32 o
  -9   4  11        0.19        3.84     22.49 o
  -8   4  11        2.19        5.74     20.12 o
  -7   4  11       15.88       -4.24     20.44 o
  -6   4  11       54.27       12.69     21.40 o
  -5   4  11       55.49       68.10     13.24 o
  -4   4  11       28.79        5.74     17.63 o
  -3   4  11     1278.44     1242.15     36.46 o
  -2   4  11        0.95        5.08      9.73 o
  -1   4  11       41.47       31.89     16.31 o
   0   4  11        5.25       12.26     11.25 o
   1   4  11      348.78      362.81     15.36 o
   2   4  11      333.32      333.44     15.36 o
   3   4  11        0.06      -17.08     17.08 o
   4   4  11       64.77       65.98     11.92 o
   5   4  11        8.80       18.80     19.60 o
   6   4  11      335.83      315.96     18.95 o
   7   4  11        6.84       40.78     21.10 o
   8   4  11       56.26       81.85     15.84 o
   9   4  11       11.26       10.68     24.32 o
  -9   5  11        7.13       25.93     21.61 o
  -8   5  11      211.63      230.63     17.26 o
  -7   5  11        7.94        8.59     21.61 o
  -6   5  11      234.89      207.59     16.35 o
  -5   5  11      544.90      535.40     19.20 o
  -4   5  11       80.97       63.38     12.47 o
  -3   5  11        2.44       23.77     15.54 o
  -2   5  11      318.70      379.12     15.51 o
  -1   5  11      255.98      236.56     13.50 o
   0   5  11       78.40       86.54      8.12 o
   1   5  11      421.92      421.77     15.73 o
   2   5  11      113.08      105.04     12.65 o
   3   5  11       38.40       27.54     17.48 o
   4   5  11       47.23       79.99     11.85 o
   5   5  11       33.98       25.93     20.30 o
   6   5  11       14.65        9.29     20.92 o
   7   5  11       55.03       45.13     15.14 o
   8   5  11        2.31      -12.18     21.80 o
  -9   6  11        0.07       20.96     22.13 o
  -8   6  11       22.83      -10.83     23.66 o
  -7   6  11       20.37        8.78     22.57 o
  -6   6  11      333.57      344.96     18.51 o
  -5   6  11       28.94       25.09     20.04 o
  -4   6  11       59.88       73.40     12.11 o
  -3   6  11        1.97       26.08     16.24 o
  -2   6  11        0.04       -0.77     16.13 o
  -1   6  11       63.22       45.35     11.81 o
   0   6  11      170.20      158.39      8.90 o
   1   6  11        5.52       18.62     15.65 o
   2   6  11      106.90      106.58     12.84 o
   3   6  11       51.14       44.66     11.85 o
   4   6  11       69.30       72.45     12.40 o
   5   6  11       39.05       27.54     20.26 o
   6   6  11       81.13       81.89     15.14 o
   7   6  11       52.73       57.27     15.25 o
   8   6  11        0.23       40.93     22.02 o
  -9   7  11        7.39       29.37     23.04 o
  -8   7  11       73.68       70.62     16.53 o
  -7   7  11        1.23       -1.13     20.96 o
  -6   7  11      143.58      145.49     15.25 o
  -5   7  11       43.83       21.98     19.97 o
  -4   7  11      112.18      107.78     13.57 o
  -3   7  11       12.38        0.00     18.36 o
  -2   7  11      353.70      354.84     16.35 o
  -1   7  11     1270.49     1275.43     33.21 o
   0   7  11      105.96      111.20      8.62 o
   1   7  11        0.34      -15.84     15.84 o
   2   7  11      327.86      306.23     15.80 o
   3   7  11     1023.55     1035.00     31.38 o
   4   7  11      472.49      483.03     18.73 o
   5   7  11        4.70       11.85     18.87 o
   6   7  11        4.32       33.54     20.04 o
   7   7  11       17.61       38.44     20.88 o
   8   7  11       25.67       49.34     15.14 o
  -8   8  11       94.83      125.81     17.04 o
  -7   8  11       34.76       10.39     24.50 o
  -6   8  11       54.82       39.79     21.43 o
  -5   8  11        1.85      -17.77     18.73 o
  -4   8  11      368.35      387.57     17.41 o
  -3   8  11       13.18       -1.76     18.25 o
  -2   8  11       15.32      -19.75     19.75 o
  -1   8  11     1227.59     1187.36     32.77 o
   0   8  11      277.86      281.51     10.48 o
   1   8  11      213.69      193.33     13.57 o
   2   8  11      254.95      259.34     14.70 o
   3   8  11      255.24      168.02     15.29 o
   4   8  11       77.89       36.43     20.63 o
   5   8  11        1.86       25.46     17.99 o
   6   8  11        0.52      -20.99     20.99 o
   7   8  11        5.19       37.05     21.32 o
   8   8  11       31.91       45.79     25.20 o
  -8   9  11      180.55      214.07     18.25 o
  -7   9  11      203.31      197.28     17.48 o
  -6   9  11        2.67      -18.87     22.13 o
  -5   9  11        9.39        5.12     18.87 o
  -4   9  11        0.41        0.95     19.02 o
  -3   9  11      246.02      252.28     15.84 o
  -2   9  11        5.60      -13.24     19.02 o
  -1   9  11      424.40      397.59     17.26 o
   0   9  11       13.45        4.28     12.34 o
   1   9  11       30.00       45.31     11.19 o
   2   9  11       69.03       59.40     12.54 o
   3   9  11       13.24      -10.35     19.46 o
   4   9  11       77.37       83.06     12.40 o
   5   9  11       13.69       21.07     19.16 o
   6   9  11        0.01       21.80     20.30 o
   7   9  11        1.50       18.43     21.18 o
   8   9  11       95.99       90.92     17.52 o
  -8  10  11        3.82       -5.34     24.69 o
  -7  10  11      156.84      142.20     17.15 o
  -6  10  11        6.69        1.13     19.75 o
  -5  10  11        0.30       14.85     18.98 o
  -4  10  11      108.14      113.23     13.64 o
  -3  10  11        5.01      -19.27     19.27 o
  -2  10  11       11.02       -7.39     17.88 o
  -1  10  11      100.07       90.41     13.02 o
   0  10  11      289.32      315.19     11.54 o
   1  10  11        0.03      -14.52     17.26 o
   2  10  11       56.87       76.07     12.47 o
   3  10  11       86.09       40.23     21.47 o
   4  10  11       19.01       19.64     20.44 o
   5  10  11       23.44       39.28     19.82 o
   6  10  11       20.58       10.68     20.66 o
   7  10  11        4.32      -18.98     22.90 o
  -7  11  11       63.45       51.02     16.31 o
  -6  11  11        0.56       17.88     19.27 o
  -5  11  11        0.02      -19.46     19.46 o
  -4  11  11        6.56        3.15     18.51 o
  -3  11  11       89.02       86.28     13.57 o
  -2  11  11       28.29       19.31     17.59 o
  -1  11  11        2.14       -2.85     18.18 o
   0  11  11       31.75       37.13     10.26 o
   1  11  11      151.01      179.65     14.85 o
   2  11  11      218.42      203.20     15.65 o
   3  11  11        0.15       -3.07     18.87 o
   4  11  11       98.36      109.76     14.59 o
   5  11  11        0.13      -20.88     20.88 o
   6  11  11       78.61       47.91     24.18 o
   7  11  11        0.53      -15.69     22.68 o
  -7  12  11       73.28      127.64     15.80 o
  -6  12  11       40.04       45.06     23.70 o
  -5  12  11       46.20       41.40     21.61 o
  -4  12  11       20.19       29.66     18.36 o
  -3  12  11        9.87       14.74     19.90 o
  -2  12  11        0.18      -19.93     19.93 o
  -1  12  11       34.96       16.90     19.27 o
   0  12  11       58.62       58.57      9.23 o
   1  12  11        8.25       31.93     18.18 o
   2  12  11       59.54       42.61     12.62 o
   3  12  11      118.31      118.50     13.75 o
   4  12  11        0.30       -4.50     22.05 o
   5  12  11       16.98       12.98     22.16 o
   6  12  11        0.46       -2.56     20.88 o
  -6  13  11       23.79       33.14     13.97 o
  -5  13  11       71.78       66.34     15.10 o
  -4  13  11        3.99       16.09     21.14 o
  -3  13  11        5.05       26.52     20.44 o
  -2  13  11        7.58       11.70     18.76 o
  -1  13  11       34.82       35.37     14.12 o
   0  13  11       17.31      -11.82     15.09 o
   1  13  11        0.79      -13.64     19.53 o
   2  13  11        9.79       15.07     20.48 o
   3  13  11      104.95      122.70     15.10 o
   4  13  11        7.69        3.51     20.85 o
   5  13  11       10.58       20.88     21.47 o
   6  13  11       32.16       39.06     23.88 o
  -6  14  11       32.94        3.95     24.94 o
  -5  14  11        5.95        1.24     21.76 o
  -4  14  11        0.97      -22.05     22.05 o
  -3  14  11       33.19       -4.64     22.79 o
  -2  14  11       47.02       81.08     13.46 o
  -1  14  11      148.64      152.59     15.73 o
   0  14  11        1.25       26.65     13.57 o
   1  14  11        7.71       28.67     19.38 o
   2  14  11       24.72        6.77     20.92 o
   3  14  11      120.90      131.23     16.31 o
   4  14  11       10.28       14.74     21.29 o
   5  14  11        2.58      -10.28     23.22 o
  -5  15  11        0.14       32.77     21.10 o
  -4  15  11        4.25       -3.77     22.27 o
  -3  15  11        2.13      -13.42     20.30 o
  -2  15  11        2.57      -12.95     20.23 o
  -1  15  11       10.07       16.86     13.82 o
   0  15  11       13.41       18.42     15.17 o
   1  15  11       12.66        3.47     21.76 o
   2  15  11        3.55        9.51     19.82 o
   3  15  11        2.20       -4.94     21.69 o
   4  15  11       17.14       23.00     23.00 o
  -4  16  11       98.22      114.51     17.30 o
  -3  16  11       13.91       24.07     20.63 o
  -2  16  11       27.78       13.64     20.77 o
  -1  16  11        8.05       -7.39     22.79 o
   0  16  11       17.52       22.58     15.41 o
   1  16  11       33.10       42.02     22.79 o
   2  16  11       13.87       10.02     21.51 o
   3  16  11        0.41      -15.58     22.49 o
  -3  17  11        0.13       15.98     22.38 o
  -2  17  11        0.01      -21.40     21.40 o
  -1  17  11       66.32       68.98     15.58 o
   0  17  11        1.45       18.61     15.03 o
   1  17  11        0.17       16.93     22.60 o
   2  17  11       18.24       22.31     23.99 o
  -8   0  12        0.21       -3.55     20.99 o
  -6   0  12       19.89       10.20     20.55 o
  -4   0  12       22.62       20.52     12.36 o
  -2   0  12      238.21      234.77     13.53 o
   0   0  12       92.17       56.48     19.97 o
   2   0  12       64.86       75.34     11.34 o
   4   0  12       26.80       30.03     16.86 o
   6   0  12       13.10       20.19     21.03 o
   8   0  12       24.04       40.85     21.10 o
  -9   1  12        1.65      -16.37     16.37 o
  -8   1  12        9.26       26.28     13.99 o
  -7   1  12       25.43       27.43     14.54 o
  -6   1  12        1.93       12.69     19.93 o
  -5   1  12       14.47      -10.57     17.01 o
  -4   1  12      378.13      389.18     12.01 o
  -3   1  12        1.32        5.52     23.52 o
  -2   1  12        3.17       13.86     14.50 o
  -1   1  12       16.57       26.21      9.35 o
   0   1  12       30.98       21.65      7.01 o
   1   1  12       50.10       49.51      8.12 o
   2   1  12       64.59       82.31      8.00 o
   3   1  12      138.16      139.99     21.01 o
   4   1  12        0.05      -21.10     25.24 o
   5   1  12       16.57        9.51     20.61 o
   6   1  12       49.67       47.61     11.92 o
   7   1  12        4.80       -1.24     15.12 o
   8   1  12        5.80       14.12     11.44 o
  -9   2  12        8.05        9.22     23.11 o
  -8   2  12       14.68       28.60     20.23 o
  -7   2  12       14.05        0.00     21.36 o
  -6   2  12        2.92       -5.16     20.04 o
  -5   2  12      171.37      163.15     15.21 o
  -4   2  12       93.90      115.46     13.09 o
  -3   2  12       39.32       36.02     11.59 o
  -2   2  12        0.61      -16.28     16.28 o
  -1   2  12       48.09       59.87     11.34 o
   0   2  12      273.12      302.87     10.73 o
   1   2  12      296.79      337.83     14.96 o
   2   2  12        1.59        6.40     15.62 o
   3   2  12       26.53       -5.85     18.10 o
   4   2  12        0.02      -11.59     15.87 o
   5   2  12        4.07       -6.91     20.52 o
   6   2  12      279.72      267.57     18.51 o
   7   2  12        8.07        6.88     21.03 o
   8   2  12       21.00       34.85     22.13 o
  -9   3  12       61.67       81.41     15.87 o
  -8   3  12       18.31       34.85     19.05 o
  -7   3  12       10.70      -14.41     20.85 o
  -6   3  12       58.91       35.33     21.40 o
  -5   3  12        4.87        8.67     18.51 o
  -4   3  12      109.66       77.94     13.35 o
  -3   3  12       12.73       28.09     15.91 o
  -2   3  12       10.10       16.75     10.46 o
  -1   3  12      989.98     1003.32     29.33 o
   0   3  12      630.83      642.91     13.29 o
   1   3  12      402.75      446.16     16.60 o
   2   3  12       11.24       12.18     16.46 o
   3   3  12       98.40       72.31     12.73 o
   4   3  12        2.82        3.62     17.23 o
   5   3  12      411.35      441.44     19.90 o
   6   3  12      204.19      251.66     18.07 o
   7   3  12       29.19       31.75     14.59 o
   8   3  12        0.03       22.60     21.07 o
  -9   4  12       13.84       29.55     24.32 o
  -8   4  12        0.01        1.21     21.91 o
  -7   4  12       57.46       65.94     14.96 o
  -6   4  12       12.10      -10.42     20.33 o
  -5   4  12        0.91       18.58     18.43 o
  -4   4  12        2.31      -11.56     17.26 o
  -3   4  12      389.48      368.59     16.82 o
  -2   4  12      307.81      307.36     16.02 o
  -1   4  12       95.84       80.72     12.07 o
   0   4  12       11.29       18.05     11.78 o
   1   4  12       12.66       -8.05     17.88 o
   2   4  12       54.75       22.20     17.96 o
   3   4  12      130.53      152.29     13.31 o
   4   4  12       54.32       66.78     12.65 o
   5   4  12        1.45      -19.24     20.44 o
   6   4  12        0.27       37.96     20.37 o
   7   4  12       53.29       19.90     24.32 o
   8   4  12        1.38       10.17     21.18 o
  -8   5  12       58.35       28.38     22.79 o
  -7   5  12        1.14       -9.14     20.66 o
  -6   5  12      112.23      104.20     14.74 o
  -5   5  12        2.99      -20.96     20.96 o
  -4   5  12        0.83       10.13     18.14 o
  -3   5  12       13.30       25.82     17.37 o
  -2   5  12      293.66      266.44     15.00 o
  -1   5  12       74.32       84.12     12.87 o
   0   5  12        0.54       -1.38     13.70 o
   1   5  12      182.47      194.39     13.79 o
   2   5  12       93.64      105.70     13.20 o
   3   5  12       42.38        2.63     17.99 o
   4   5  12        0.54        3.80     18.36 o
   5   5  12        3.78       -7.20     20.33 o
   6   5  12       57.26       38.59     23.66 o
   7   5  12       16.59       35.66     21.80 o
   8   5  12        2.55       -2.56     23.08 o
  -8   6  12       50.11       47.80     15.91 o
  -7   6  12       22.93      -13.97     24.21 o
  -6   6  12      218.29      236.12     16.90 o
  -5   6  12      123.59      127.64     15.21 o
  -4   6  12       42.07       29.92     12.98 o
  -3   6  12        5.62        7.06     17.23 o
  -2   6  12     3009.34     2875.53     55.56 o
  -1   6  12      400.78      430.91     17.37 o
   0   6  12       51.51       42.54      8.13 o
   1   6  12        0.02       -5.89     15.84 o
   2   6  12      116.49      135.29     13.13 o
   3   6  12       57.57       32.55     18.40 o
   4   6  12        6.02       29.11     19.31 o
   5   6  12        0.01      -19.49     19.49 o
   6   6  12      229.89      246.47     19.16 o
   7   6  12       30.07       23.37     15.07 o
   8   6  12        0.34       26.19     21.83 o
  -8   7  12        4.36      -15.54     24.94 o
  -7   7  12       22.70       44.03     22.42 o
  -6   7  12       44.21       15.54     21.65 o
  -5   7  12        5.57       23.52     18.87 o
  -4   7  12        5.98       17.45     17.96 o
  -3   7  12        5.16       12.03     17.41 o
  -2   7  12      783.43      761.90     21.91 o
  -1   7  12     1010.25     1006.47     31.45 o
   0   7  12       10.48        6.49     12.01 o
   1   7  12        2.00        4.35     16.49 o
   2   7  12        3.55      -16.31     16.31 o
   3   7  12       87.84       80.97     13.28 o
   4   7  12       30.37       39.32     12.91 o
   5   7  12        2.21        1.06     20.08 o
   6   7  12       21.87       34.56     14.41 o
   7   7  12       78.16       95.68     16.35 o
  -8   8  12       70.09       71.50     15.73 o
  -7   8  12        6.31       -4.86     22.75 o
  -6   8  12       28.98       56.29     13.72 o
  -5   8  12        3.23      -20.01     20.77 o
  -4   8  12      100.79       77.68     14.37 o
  -3   8  12       23.57       13.39     18.47 o
  -2   8  12       62.56       35.73     20.37 o
  -1   8  12      534.80      507.64     19.24 o
   0   8  12      184.95      219.03     24.85 o
   1   8  12        0.46        7.20     16.42 o
   2   8  12       12.21       21.36     19.16 o
   3   8  12      108.61      123.40     13.93 o
   4   8  12       48.20        4.10     22.05 o
   5   8  12        8.83       32.62     18.07 o
   6   8  12       15.61      -17.74     22.35 o
   7   8  12       86.76      113.12     16.75 o
  -7   9  12       48.95       68.06     15.73 o
  -6   9  12       10.92       37.67     20.85 o
  -5   9  12        4.97       27.21     17.30 o
  -4   9  12        0.11       -9.33     18.76 o
  -3   9  12      114.39      120.25     13.61 o
  -2   9  12      140.45      123.95     13.97 o
  -1   9  12       43.64       16.75     17.81 o
   0   9  12      279.80      318.57     11.36 o
   1   9  12      114.30      104.38     13.90 o
   2   9  12       12.66       17.37     18.91 o
   3   9  12        0.01      -19.68     19.68 o
   4   9  12      219.53      220.58     16.46 o
   5   9  12        4.53       10.09     19.71 o
   6   9  12        9.41       25.56     21.80 o
   7   9  12       18.60       44.47     15.73 o
  -7  10  12      124.07      168.42     17.41 o
  -6  10  12       12.60       30.39     21.29 o
  -5  10  12       29.63       13.53     20.48 o
  -4  10  12       63.18       78.85     13.39 o
  -3  10  12        6.11       25.78     18.58 o
  -2  10  12       12.70       12.87     18.36 o
  -1  10  12       13.44       -8.74     18.80 o
   0  10  12       37.98       36.20     14.09 o
   1  10  12        7.89       16.60     16.71 o
   2  10  12       17.89       27.10     19.90 o
   3  10  12        1.90        7.35     19.46 o
   4  10  12       21.98        6.62     21.76 o
   5  10  12        0.02      -11.59     20.55 o
   6  10  12        6.62       -3.77     20.74 o
   7  10  12        0.58        1.32     24.94 o
  -7  11  12        6.15      -22.60     24.65 o
  -6  11  12        2.43      -16.35     22.38 o
  -5  11  12        4.52       -9.36     21.36 o
  -4  11  12       62.90       25.75     23.22 o
  -3  11  12       81.58        8.59     21.43 o
  -2  11  12       12.34       -5.16     20.92 o
  -1  11  12        0.41        5.08     17.34 o
   0  11  12       41.56       36.21      9.53 o
   1  11  12      124.71      120.11     15.29 o
   2  11  12        9.85       16.75     18.95 o
   3  11  12       63.23       64.66     14.34 o
   4  11  12      103.07      115.79     15.00 o
   5  11  12        1.55        0.00     20.81 o
   6  11  12       27.85       32.44     23.81 o
  -6  12  12       17.50       57.68     14.26 o
  -5  12  12        1.58       24.28     20.26 o
  -4  12  12        9.89      -17.48     21.47 o
  -3  12  12       48.88       56.69     14.89 o
  -2  12  12      434.09      503.98     20.44 o
  -1  12  12       55.57       85.44     13.09 o
   0  12  12        0.53      -13.63     13.63 o
   1  12  12       44.14       28.78     14.45 o
   2  12  12       22.38       28.42     19.38 o
   3  12  12        4.46        7.97     21.10 o
   4  12  12        0.60        8.34     19.60 o
   5  12  12       90.28       99.96     16.68 o
   6  12  12        9.66       20.15     21.94 o
  -5  13  12       12.68      -10.13     24.14 o
  -4  13  12        2.35       29.19     19.75 o
  -3  13  12      147.50      135.61     16.60 o
  -2  13  12        0.51      -22.64     22.64 o
  -1  13  12        0.38      -15.54     20.12 o
   0  13  12        2.63       10.98     13.47 o
   1  13  12       34.27       21.21     20.85 o
   2  13  12       45.25       35.44     22.09 o
   3  13  12        5.49      -16.68     21.58 o
   4  13  12        2.41       -9.95     21.43 o
   5  13  12       13.42        7.79     23.99 o
  -5  14  12        0.11       -1.32     21.87 o
  -4  14  12        0.77       -7.57     22.49 o
  -3  14  12        0.08       -2.45     23.00 o
  -2  14  12       55.39       56.91     14.56 o
  -1  14  12        4.51       13.97     21.72 o
   0  14  12       26.69       32.15      9.54 o
   1  14  12       23.06       19.90     21.80 o
   2  14  12        7.05       13.17     20.70 o
   3  14  12       24.67       41.11     22.93 o
   4  14  12       25.53       42.75     21.87 o
  -4  15  12       63.24       82.58     15.80 o
  -3  15  12       16.80       38.55     22.49 o
  -2  15  12        9.64       -3.73     22.09 o
  -1  15  12       28.78       -3.66     21.91 o
   0  15  12       17.26       27.65     14.51 o
   1  15  12        0.18       -6.22     22.57 o
   2  15  12        0.56      -23.81     23.81 o
   3  15  12       49.32       35.18     22.90 o
  -3  16  12        4.75       -3.99     22.49 o
  -2  16  12       11.71       23.48     20.96 o
  -1  16  12       28.99       55.63     15.40 o
   0  16  12        1.36       -8.16     36.52 o
   1  16  12        0.01       14.34     21.14 o
   2  16  12        1.61      -18.43     22.75 o
  -7   0  13        0.17      -20.48     20.48 o
  -5   0  13        4.14       12.22     18.65 o
  -3   0  13        0.01      -11.48     17.81 o
  -1   0  13      689.69      708.39     20.48 o
   1   0  13       67.53       69.86     11.85 o
   3   0  13       12.55       20.19     11.37 o
   5   0  13        0.03       -6.33     19.20 o
   7   0  13        0.68      -23.00     23.00 o
  -8   1  13        3.59       31.27     14.49 o
  -7   1  13       52.90       57.67     11.72 o
  -6   1  13       60.19       61.46     19.73 o
  -5   1  13       39.53       40.92     11.95 o
  -4   1  13        0.45       -8.70     14.90 o
  -3   1  13      426.16      409.95     16.92 o
  -2   1  13      107.94      112.47      9.17 o
  -1   1  13      115.66      127.04      9.69 o
   0   1  13      376.07      373.93      8.37 o
   1   1  13      178.08      205.04     12.82 o
   2   1  13       24.74       28.29      9.14 o
   3   1  13        0.14       -4.99     12.04 o
   4   1  13       30.00       10.26     13.87 o
   5   1  13       78.88       72.10     20.41 o
   6   1  13       27.40       25.72     14.88 o
   7   1  13        2.76        8.15     14.71 o
   8   1  13       16.11        0.81     16.40 o
  -8   2  13        8.14        1.24     22.93 o
  -7   2  13       14.33       14.04     20.85 o
  -6   2  13      176.47      169.12     16.13 o
  -5   2  13      450.66      456.33     20.37 o
  -4   2  13      177.56      168.42     14.92 o
  -3   2  13        6.45       -4.46     18.03 o
  -2   2  13       54.13       12.03     18.98 o
  -1   2  13      870.37      859.81     25.78 o
   0   2  13       19.47       20.40     12.85 o
   1   2  13        0.18       15.29     15.54 o
   2   2  13       26.59       -1.76     17.88 o
   3   2  13        3.68       -2.74     16.38 o
   4   2  13        0.90        6.77     19.13 o
   5   2  13        0.96       -2.12     20.48 o
   6   2  13       99.34       81.16     15.73 o
   7   2  13       63.52       64.92     16.79 o
   8   2  13        0.87       28.82     13.90 o
  -8   3  13        0.01       31.60     13.79 o
  -7   3  13        0.09       18.87     20.37 o
  -6   3  13       61.67       65.80     14.01 o
  -5   3  13       52.46       55.56     13.90 o
  -4   3  13       43.65       13.28     19.90 o
  -3   3  13       46.05       31.56     19.24 o
  -2   3  13        2.71      -17.63     17.63 o
  -1   3  13       59.77       50.73     12.47 o
   0   3  13      323.02      333.64     11.48 o
   1   3  13      137.49      147.25     12.80 o
   2   3  13        6.24       21.25     16.79 o
   3   3  13        4.72      -18.43     18.43 o
   4   3  13      191.11      208.76     15.91 o
   5   3  13        8.38      -22.57     22.57 o
   6   3  13      162.16      192.56     17.63 o
   7   3  13       33.99        8.63     23.00 o
   8   3  13        8.16      -17.26     24.98 o
  -8   4  13        7.46       14.15     22.24 o
  -7   4  13        0.92       -5.96     22.13 o
  -6   4  13       78.64       92.28     15.36 o
  -5   4  13       19.10       35.77     19.57 o
  -4   4  13      249.34      262.01     16.28 o
  -3   4  13      123.32       89.57     14.12 o
  -2   4  13        6.34        0.88     19.02 o
  -1   4  13      442.93      476.70     17.81 o
   0   4  13       73.96      111.41      9.10 o
   1   4  13       10.04       -1.76     17.81 o
   2   4  13       31.61       26.08     17.74 o
   3   4  13      332.01      270.79     17.26 o
   4   4  13      133.07      120.80     14.30 o
   5   4  13       75.58       44.69     23.26 o
   6   4  13       28.36      -25.31     25.31 o
   7   4  13       19.31      -13.72     23.66 o
  -8   5  13       27.70      -10.42     24.25 o
  -7   5  13      184.50      181.37     18.47 o
  -6   5  13       26.37       22.68     21.21 o
  -5   5  13        3.17       -3.22     18.65 o
  -4   5  13        4.13        3.00     19.42 o
  -3   5  13        1.45       -2.82     18.84 o
  -2   5  13      515.96      515.72     19.97 o
  -1   5  13      200.99      226.24     14.74 o
   0   5  13       21.46       -1.41     13.04 o
   1   5  13        0.88       -7.17     16.53 o
   2   5  13        7.48        3.66     17.67 o
   3   5  13       37.71       12.44     20.48 o
   4   5  13        6.60       17.41     19.24 o
   5   5  13       12.58       55.12     12.98 o
   6   5  13       72.73       69.20     15.95 o
   7   5  13        0.43       15.14     22.53 o
  -8   6  13        5.78       25.42     20.52 o
  -7   6  13      180.03      143.41     17.45 o
  -6   6  13        0.66      -21.40     21.40 o
  -5   6  13       28.51       32.04     19.42 o
  -4   6  13       83.39       80.21     14.04 o
  -3   6  13      152.74      194.21     14.89 o
  -2   6  13      824.47      779.57     24.47 o
  -1   6  13      100.43      115.28     13.72 o
   0   6  13       11.73       18.42      9.71 o
   1   6  13        2.80        9.18     16.93 o
   2   6  13       19.52      -19.35     19.35 o
   3   6  13        6.77      -19.46     19.46 o
   4   6  13        0.97       13.61     18.32 o
   5   6  13        1.14       -3.40     21.54 o
   6   6  13       24.91       45.28     15.43 o
   7   6  13        6.03      -21.83     23.81 o
  -7   7  13       37.44        5.05     21.98 o
  -6   7  13        5.85       44.62     12.87 o
  -5   7  13        1.80        3.29     19.97 o
  -4   7  13       91.97       95.27     13.57 o
  -3   7  13       64.07       26.95     21.40 o
  -2   7  13       22.45      -13.35     19.79 o
  -1   7  13      156.93      187.55     14.48 o
   0   7  13       26.33       12.20     13.64 o
   1   7  13      166.40      177.93     15.07 o
   2   7  13       53.81       42.72     13.50 o
   3   7  13        9.52       -2.05     19.16 o
   4   7  13       10.15      -11.81     21.21 o
   5   7  13       53.23       58.63     14.74 o
   6   7  13        0.07      -18.40     24.32 o
   7   7  13       10.00       14.37     23.04 o
  -7   8  13       19.06       46.30     23.37 o
  -6   8  13        6.53       26.70     20.08 o
  -5   8  13       49.54       34.71     12.76 o
  -4   8  13       13.84       22.57     18.32 o
  -3   8  13      421.38      431.75     19.60 o
  -2   8  13        5.59      -18.03     18.03 o
  -1   8  13       12.91       28.13     18.69 o
   0   8  13        0.00      -13.60     13.60 o
   1   8  13       31.69       26.37     17.15 o
   2   8  13      638.72      621.50     21.18 o
   3   8  13        1.54       -2.12     19.90 o
   4   8  13       16.71       17.67     19.79 o
   5   8  13        1.52        2.30     20.55 o
   6   8  13      169.65      172.41     18.62 o
   7   8  13       64.96       89.35     16.79 o
  -7   9  13        0.96      -13.20     23.85 o
  -6   9  13       24.79       18.73     23.37 o
  -5   9  13       46.96       76.51     14.34 o
  -4   9  13        4.47       -3.33     20.77 o
  -3   9  13        9.99       -3.18     19.97 o
  -2   9  13        0.38      -20.33     20.33 o
  -1   9  13       10.07       24.54     12.29 o
   0   9  13        8.28       -3.13     20.48 o
   1   9  13       12.13       11.12     17.85 o
   2   9  13       19.78       28.05     20.12 o
   3   9  13      173.85      125.74     15.51 o
   4   9  13        7.02       17.08     20.96 o
   5   9  13        8.01       31.05     19.71 o
   6   9  13       29.82       34.85     22.71 o
  -6  10  13        0.93      -23.00     23.00 o
  -5  10  13       32.58       33.54     22.86 o
  -4  10  13        0.72       11.48     19.82 o
  -3  10  13       10.39       17.67     20.19 o
  -2  10  13        4.16       30.10     11.78 o
  -1  10  13        0.15      -19.49     19.49 o
   0  10  13       13.41        3.61     13.64 o
   1  10  13       11.60      -17.85     19.09 o
   2  10  13        0.42      -18.40     18.40 o
   3  10  13      239.96      254.15     18.36 o
   4  10  13       29.59       16.46     20.85 o
   5  10  13        7.82       -2.45     21.69 o
   6  10  13        7.03       30.76     14.89 o
  -6  11  13        1.44       18.62     22.16 o
  -5  11  13        0.07        8.67     21.29 o
  -4  11  13       10.02        0.00     21.61 o
  -3  11  13        3.25       -8.05     19.64 o
  -2  11  13        3.50       -7.75     20.08 o
  -1  11  13       18.10      -10.86     19.97 o
   0  11  13       88.16       97.54     10.24 o
   1  11  13       42.65       40.41     20.77 o
   2  11  13       38.82       56.65     13.53 o
   3  11  13       76.82       93.08     15.36 o
   4  11  13        1.80       12.18     21.03 o
   5  11  13       32.24       50.25     14.74 o
  -5  12  13        0.02        2.56     21.21 o
  -4  12  13        0.16      -19.79     22.53 o
  -3  12  13       62.50       63.42     15.18 o
  -2  12  13        0.91      -20.77     21.51 o
  -1  12  13       66.10       68.47     14.30 o
   0  12  13       84.90       71.06     25.24 o
   1  12  13      178.10      195.74     16.93 o
   2  12  13        1.63      -17.48     19.90 o
   3  12  13       34.04       30.36     21.91 o
   4  12  13        0.32       12.65     19.53 o
   5  12  13        1.41        3.95     22.05 o
  -5  13  13        3.52       -5.34     22.49 o
  -4  13  13      116.59      178.74     17.41 o
  -3  13  13       10.26       23.63     22.02 o
  -2  13  13        0.88       24.07     19.86 o
  -1  13  13        3.58      -21.03     21.03 o
   0  13  13        9.48       -2.99     14.60 o
   1  13  13       17.23       -9.51     22.31 o
   2  13  13        9.59      -10.94     21.58 o
   3  13  13       19.42       20.23     21.14 o
   4  13  13        0.23       -2.63     21.03 o
  -4  14  13       33.70       37.12     15.69 o
  -3  14  13        7.91       11.67     23.04 o
  -2  14  13        1.82        0.00     20.44 o
  -1  14  13        2.62       -6.18     22.09 o
   0  14  13        0.01        0.36     18.52 o
   1  14  13       22.04        0.00     22.38 o
   2  14  13       29.66       53.87     14.59 o
   3  14  13        6.54       -7.90     22.60 o
  -2  15  13       13.81       26.30     23.08 o
  -1  15  13       55.62       20.70     24.69 o
   0  15  13        2.50       37.47     15.14 o
   1  15  13       40.20       43.34     24.83 o
   2  15  13        6.14      -22.93     22.93 o
  -8   0  14        9.26        0.00     21.32 o
  -6   0  14      175.83      178.41     16.71 o
  -4   0  14        1.58       10.09     18.10 o
  -2   0  14       17.18        0.91     19.53 o
   0   0  14      100.54      106.65      9.45 o
   2   0  14       14.99        5.71     19.71 o
   4   0  14      150.51      152.51     15.84 o
   6   0  14        0.04       36.65     20.52 o
  -8   1  14        7.16       -2.76     26.00 o
  -7   1  14       34.26       22.08     15.78 o
  -6   1  14        0.67       -4.24     14.64 o
  -5   1  14        0.03        2.67     13.73 o
  -4   1  14        0.59       -4.13     30.83 o
  -3   1  14      120.58      115.57     10.19 o
  -2   1  14       50.83       50.95      9.68 o
  -1   1  14       74.20       61.29     22.69 o
   0   1  14       11.69        0.62      9.14 o
   1   1  14        7.43       -0.44     13.25 o
   2   1  14       59.45       79.42      9.14 o
   3   1  14      104.97      107.19     10.13 o
   4   1  14        0.27       16.83     14.59 o
   5   1  14       46.25       37.58     15.97 o
   6   1  14        0.99      -16.51     16.51 o
   7   1  14       11.98      -18.58     28.49 o
  -7   2  14        4.53        1.24     21.18 o
  -6   2  14        0.05      -11.81     22.09 o
  -5   2  14       32.44       33.21     22.35 o
  -4   2  14        9.30       19.31     17.81 o
  -3   2  14      116.57      131.12     14.34 o
  -2   2  14      624.13      630.46     21.10 o
  -1   2  14      305.84      295.37     17.34 o
   0   2  14        0.29        7.38     12.75 o
   1   2  14        4.79       28.86     18.40 o
   2   2  14        1.03       -8.59     18.65 o
   3   2  14      229.07      242.70     17.23 o
   4   2  14       23.20       -7.35     20.99 o
   5   2  14       24.09       11.48     21.54 o
   6   2  14        0.64      -15.98     22.31 o
   7   2  14        1.16       15.62     22.97 o
  -7   3  14        0.75      -21.29     21.29 o
  -6   3  14       79.31       77.61     15.14 o
  -5   3  14        1.21      -15.65     21.65 o
  -4   3  14       17.04       -3.07     19.57 o
  -3   3  14        7.37       33.39     18.73 o
  -2   3  14      613.99      578.81     21.03 o
  -1   3  14      151.71      136.35     16.02 o
   0   3  14        2.97       -6.56     22.35 o
   1   3  14      101.59      110.49     13.75 o
   2   3  14        2.97       19.31     17.45 o
   3   3  14      217.22      221.05     16.20 o
   4   3  14      132.43      122.05     14.85 o
   5   3  14       59.80       93.26     14.34 o
   6   3  14       73.96       61.63     15.80 o
   7   3  14       13.34      -15.73     22.49 o
  -7   4  14       10.03       20.15     13.75 o
  -6   4  14        0.03        0.00     19.60 o
  -5   4  14        0.09      -12.44     18.84 o
  -4   4  14        4.11       -1.02     18.36 o
  -3   4  14       17.51       13.93     19.09 o
  -2   4  14      152.98      133.57     15.62 o
  -1   4  14      882.41      940.05     26.66 o
   0   4  14        3.84       10.82     19.40 o
   1   4  14       72.66       14.37     21.32 o
   2   4  14        0.50      -18.62     19.49 o
   3   4  14       12.19       19.38     19.05 o
   4   4  14       41.07       18.25     21.32 o
   5   4  14       26.34       18.76     22.53 o
   6   4  14        5.34        6.22     21.47 o
   7   4  14       12.44       24.98     14.92 o
  -7   5  14       21.12       30.94     22.97 o
  -6   5  14        0.45       -1.21     22.16 o
  -5   5  14        0.04      -21.21     21.21 o
  -4   5  14      163.12      172.48     14.96 o
  -3   5  14        9.75       28.42     18.87 o
  -2   5  14        0.80       -3.95     19.31 o
  -1   5  14       78.52       75.63     13.35 o
   0   5  14        0.42      -10.35     15.43 o
   1   5  14       28.25       10.75     19.42 o
   2   5  14        6.73       34.96     18.29 o
   3   5  14       41.35       65.83     12.98 o
   4   5  14      139.46      137.77     15.73 o
   5   5  14       68.36       45.24     23.74 o
   6   5  14      116.78      128.41     16.64 o
   7   5  14        6.09       26.85     23.55 o
  -7   6  14        0.71      -14.41     21.32 o
  -6   6  14       18.16      -23.85     23.85 o
  -5   6  14        0.25       -6.88     20.04 o
  -4   6  14        2.67       15.98     13.46 o
  -3   6  14       22.96       37.41     12.73 o
  -2   6  14        7.38       12.07     18.43 o
  -1   6  14        0.05        5.96     18.03 o
   0   6  14      105.45      127.18     12.42 o
   1   6  14       27.16       50.54     12.44 o
   2   6  14       23.21       25.53     18.25 o
   3   6  14        3.81       20.15     18.95 o
   4   6  14      142.17      151.20     16.46 o
   5   6  14       27.58       16.97     22.68 o
   6   6  14      136.09      137.22     17.81 o
  -7   7  14       24.34       32.08     24.72 o
  -6   7  14        0.43      -22.82     22.82 o
  -5   7  14        2.90       19.93     20.66 o
  -4   7  14       67.83       73.11     14.63 o
  -3   7  14       40.81       55.92     13.53 o
  -2   7  14        3.47       14.45     17.77 o
  -1   7  14        6.39        8.16     18.73 o
   0   7  14       54.71       72.14      9.24 o
   1   7  14       19.44       28.75     19.24 o
   2   7  14        9.96       -5.23     19.57 o
   3   7  14        5.57        9.91     19.75 o
   4   7  14       32.21       12.69     21.29 o
   5   7  14       66.32       75.20     14.92 o
   6   7  14       32.07       40.34     16.24 o
  -6   8  14        0.09       23.22     21.21 o
  -5   8  14        0.02       30.06     18.65 o
  -4   8  14        0.19        1.17     19.60 o
  -3   8  14       37.32       58.96     13.35 o
  -2   8  14        3.50      -21.54     21.54 o
  -1   8  14        1.19       13.64     19.27 o
   0   8  14       63.98       75.96      9.51 o
   1   8  14        7.30        5.27     19.49 o
   2   8  14        6.77       39.72     12.80 o
   3   8  14       17.36        1.13     22.75 o
   4   8  14        2.42      -13.02     20.33 o
   5   8  14       12.38       17.37     23.00 o
   6   8  14        3.69       -1.35     24.91 o
  -6   9  14       11.15       14.56     23.15 o
  -5   9  14        5.10      -25.20     25.20 o
  -4   9  14       33.86       45.28     14.37 o
  -3   9  14        3.81       26.30     18.76 o
  -2   9  14      123.91      101.27     15.43 o
  -1   9  14        8.97       14.08     18.03 o
   0   9  14        0.27       11.27     12.97 o
   1   9  14       29.32       32.26     13.42 o
   2   9  14        4.14        1.13     19.97 o
   3   9  14       98.52       88.00     15.65 o
   4   9  14        4.36       29.22     21.32 o
   5   9  14       52.98       44.58     23.52 o
  -5  10  14        6.54        7.64     21.18 o
  -4  10  14       16.12        6.14     21.83 o
  -3  10  14        1.07      -20.74     20.74 o
  -2  10  14       61.27       66.60     13.82 o
  -1  10  14       59.53       62.07     14.23 o
   0  10  14        0.46        4.39     14.01 o
   1  10  14       81.93      101.64     14.41 o
   2  10  14       10.46      -21.40     21.40 o
   3  10  14       14.11       20.48     22.46 o
   4  10  14        2.95       23.88     20.23 o
   5  10  14        1.37      -19.68     22.82 o
  -5  11  14        1.95       -5.27     22.38 o
  -4  11  14       43.25       45.64     24.07 o
  -3  11  14        3.61        3.66     22.16 o
  -2  11  14        1.86       -2.38     20.85 o
  -1  11  14       11.83        6.99     20.77 o
   0  11  14       45.12       40.65     15.68 o
   1  11  14        0.00      -20.77     20.77 o
   2  11  14       29.88       38.37     22.64 o
   3  11  14      110.82       93.01     16.71 o
   4  11  14        2.37      -22.02     22.02 o
  -4  12  14      270.51      304.66     21.36 o
  -3  12  14        3.47       29.22     20.37 o
  -2  12  14        0.49      -18.47     20.99 o
  -1  12  14        6.01       36.32     18.98 o
   0  12  14       12.64       23.95     14.70 o
   1  12  14       12.35      -10.97     22.60 o
   2  12  14        7.88       27.76     13.24 o
   3  12  14        0.10       -1.28     22.13 o
   4  12  14       18.56      -20.15     24.72 o
  -3  13  14        3.03       17.19     20.01 o
  -2  13  14       24.00       63.13     13.13 o
  -1  13  14       32.87        5.05     21.76 o
   0  13  14        2.59       20.99     17.59 o
   1  13  14       62.85       61.88     15.51 o
   2  13  14        6.75       -7.75     22.20 o
   3  13  14       11.97       -2.67     23.66 o
  -2  14  14        2.41      -23.33     23.33 o
  -1  14  14        5.99        9.22     20.92 o
   0  14  14       30.62       48.67     14.50 o
   1  14  14        0.07       -1.32     23.04 o
  -7   0  15       18.69      -17.15     23.92 o
  -5   0  15       20.59        9.47     22.53 o
  -3   0  15       12.72       -6.29     19.86 o
  -1   0  15       51.37       60.86     14.15 o
   1   0  15        1.98       22.20     18.62 o
   3   0  15       14.45       22.53     20.44 o
   5   0  15        1.20       17.19     20.66 o
  -7   1  15       97.70      105.41     35.57 o
  -6   1  15       41.76       24.21     27.96 o
  -5   1  15        8.68       -8.99     20.15 o
  -4   1  15        0.38        1.08     13.42 o
  -3   1  15       13.39        3.24     13.53 o
  -2   1  15      280.50      296.66     13.47 o
  -1   1  15      336.22      332.63     13.58 o
   0   1  15       35.14       21.44      8.76 o
   1   1  15       12.42       17.64     13.11 o
   2   1  15        6.01       -2.67     13.60 o
   3   1  15       43.93       44.31     10.83 o
   4   1  15        0.50       16.51     13.44 o
   5   1  15       41.44       39.95     17.21 o
   6   1  15        0.00        7.85     15.65 o
  -7   2  15       48.55        9.29     25.86 o
  -6   2  15        0.54        3.80     22.68 o
  -5   2  15        9.49       20.26     19.75 o
  -4   2  15       11.75       27.50     19.27 o
  -3   2  15        1.80      -21.98     21.98 o
  -2   2  15      597.11      631.88     22.86 o
  -1   2  15     1228.06     1273.71     38.40 o
   0   2  15       23.33       23.92     13.52 o
   1   2  15        8.47      -15.25     18.03 o
   2   2  15        5.45      -13.53     19.42 o
   3   2  15       12.85       30.28     19.93 o
   4   2  15        4.79       31.75     21.29 o
   5   2  15        1.15        0.00     21.40 o
   6   2  15       13.21       40.82     23.08 o
  -7   3  15       36.36       32.11     24.72 o
  -6   3  15        7.26       58.48     13.57 o
  -5   3  15       47.22       25.24     22.53 o
  -4   3  15        0.71      -21.58     21.58 o
  -3   3  15       64.91       77.21     14.78 o
  -2   3  15      461.03      439.80     20.41 o
  -1   3  15        0.79      -17.34     20.59 o
   0   3  15       35.97       53.63      9.32 o
   1   3  15        6.24      -20.70     20.70 o
   2   3  15       18.67       24.21     18.73 o
   3   3  15        6.87        8.74     19.53 o
   4   3  15        0.41        8.01     19.64 o
   5   3  15        1.27      -14.92     20.92 o
   6   3  15        5.29        0.00     22.27 o
  -6   4  15        1.35       -7.64     23.19 o
  -5   4  15        2.77      -13.39     20.66 o
  -4   4  15       22.69       13.50     20.04 o
  -3   4  15       41.75       32.40     21.51 o
  -2   4  15      208.31      218.67     17.23 o
  -1   4  15      314.88      319.91     18.36 o
   0   4  15      114.05      127.08     10.50 o
   1   4  15       12.32       19.86     18.65 o
   2   4  15       41.40       -3.18     20.15 o
   3   4  15        6.31       16.57     19.60 o
   4   4  15       11.20        6.95     20.66 o
   5   4  15        5.12       -8.81     21.98 o
   6   4  15        3.77       19.90     15.07 o
  -6   5  15        7.56       36.24     18.40 o
  -5   5  15        2.61       -2.49     19.27 o
  -4   5  15        5.85       37.71     20.08 o
  -3   5  15       95.91       79.55     15.25 o
  -2   5  15        3.20       -8.56     18.80 o
  -1   5  15       38.58       27.43     20.88 o
   0   5  15       80.53       84.16     19.60 o
   1   5  15        3.75       19.13     16.46 o
   2   5  15       24.82       23.85     19.64 o
   3   5  15        4.58       26.95     18.87 o
   4   5  15        4.07        9.51     20.26 o
   5   5  15       32.30       30.10     15.47 o
   6   5  15        4.01       14.78     22.05 o
  -6   6  15       13.49       25.02     22.16 o
  -5   6  15       35.26       43.67     14.45 o
  -4   6  15       67.52       36.57     23.33 o
  -3   6  15       12.69       18.18     20.01 o
  -2   6  15       65.90       59.80     14.12 o
  -1   6  15        1.62      -16.17     20.19 o
   0   6  15        2.09       11.12     23.59 o
   1   6  15        5.61       -1.10     19.86 o
   2   6  15        0.79       -9.95     20.37 o
   3   6  15      104.74        4.57     25.82 o
   4   6  15       15.01       40.01     21.10 o
   5   6  15        0.22      -25.05     25.05 o
  -6   7  15        6.80      -25.20     25.20 o
  -5   7  15        5.27       15.03     21.51 o
  -4   7  15        8.08       12.07     21.43 o
  -3   7  15       34.04      -22.75     22.75 o
  -2   7  15        1.79        2.23     19.60 o
  -1   7  15        0.08       -6.62     20.77 o
   0   7  15       31.43       33.87     13.11 o
   1   7  15       59.95       25.56     21.40 o
   2   7  15       66.17       62.14     14.19 o
   3   7  15       41.49       51.90     14.56 o
   4   7  15       11.78       43.38     22.05 o
   5   7  15      157.43      198.67     18.10 o
  -5   8  15        7.87       24.76     13.97 o
  -4   8  15        3.54       25.97     20.88 o
  -3   8  15       47.74       70.59     14.92 o
  -2   8  15        7.13       -4.61     18.80 o
  -1   8  15        0.11      -18.14     20.48 o
   0   8  15      196.22      180.60     12.30 o
   1   8  15       72.15       89.53     15.43 o
   2   8  15       21.71       30.87     13.39 o
   3   8  15        4.31       23.15     21.32 o
   4   8  15        4.61       13.97     20.12 o
   5   8  15        9.53        3.99     23.04 o
  -5   9  15        5.74        6.58     21.61 o
  -4   9  15        2.63       27.94     21.47 o
  -3   9  15        9.40       -4.90     22.38 o
  -2   9  15        0.99        3.55     20.66 o
  -1   9  15       23.08       -5.85     20.66 o
   0   9  15       32.46       35.51     15.43 o
   1   9  15      216.87      199.98     17.67 o
   2   9  15       15.71        4.83     22.20 o
   3   9  15        1.03      -21.69     21.69 o
   4   9  15        2.33      -11.74     20.30 o
  -4  10  15        3.86       -7.86     25.24 o
  -3  10  15        7.69      -17.74     22.09 o
  -2  10  15        7.52      -22.75     22.75 o
  -1  10  15        0.01      -16.90     20.81 o
   0  10  15        4.26       15.24     14.24 o
   1  10  15        0.18       37.60     19.97 o
   2  10  15        0.29      -21.40     21.40 o
   3  10  15       13.57       33.54     22.64 o
   4  10  15        0.00      -21.43     22.13 o
  -3  11  15        3.54       -3.91     20.88 o
  -2  11  15        2.17        6.33     19.09 o
  -1  11  15       42.37       46.01     14.30 o
   0  11  15        3.39       -3.56     16.81 o
   1  11  15       84.29       93.04     15.47 o
   2  11  15        2.46       21.80     20.81 o
   3  11  15       22.34       39.94     24.39 o
  -2  12  15       14.21       24.94     22.57 o
  -1  12  15        0.98       29.77     20.99 o
   0  12  15       10.09        8.22     16.13 o
   1  12  15        1.00        3.91     22.42 o
   2  12  15        4.09       17.26     23.04 o
  -6   0  16       30.62       34.01     15.65 o
  -4   0  16        1.15        4.72     21.18 o
  -2   0  16      153.17      139.46     16.75 o
   0   0  16       11.63      -14.09     14.91 o
   2   0  16        6.32       12.36     20.04 o
   4   0  16      114.68      118.86     15.73 o
  -6   1  16       12.60       28.05     16.37 o
  -5   1  16        6.01      -11.72     15.95 o
  -4   1  16        0.00      -14.36     14.36 o
  -3   1  16      158.10      169.14     16.09 o
  -2   1  16      116.50       95.99     11.45 o
  -1   1  16      297.78      305.46     13.50 o
   0   1  16        0.05       -5.01     10.40 o
   1   1  16        4.50       20.50     13.89 o
   2   1  16       11.63        8.74     37.20 o
   3   1  16       94.07      103.32     12.98 o
   4   1  16        0.01       -7.45     14.63 o
   5   1  16       42.35       44.22     12.99 o
  -6   2  16       65.01       96.33     17.23 o
  -5   2  16        0.12       15.40     21.98 o
  -4   2  16       23.11      -20.19     21.83 o
  -3   2  16        0.45       10.31     20.70 o
  -2   2  16       44.89       43.49     23.08 o
  -1   2  16        0.58      -22.31     22.31 o
   0   2  16        8.83        5.70     18.12 o
   1   2  16        1.35      -20.55     20.55 o
   2   2  16        7.27       -1.13     21.65 o
   3   2  16       75.09      100.91     15.91 o
   4   2  16      128.44      154.23     17.19 o
   5   2  16        0.01       11.96     22.16 o
  -6   3  16       35.77       38.18     24.94 o
  -5   3  16        0.11       20.48     13.50 o
  -4   3  16        0.02       -8.38     21.14 o
  -3   3  16       32.15       32.18     14.34 o
  -2   3  16        1.36      -22.27     22.27 o
  -1   3  16       16.72      -16.64     22.97 o
   0   3  16        0.02        1.65     14.02 o
   1   3  16      124.26      132.18     15.32 o
   2   3  16       31.21       10.28     20.85 o
   3   3  16        0.50      -15.36     20.63 o
   4   3  16       12.61       40.71     20.63 o
   5   3  16        0.35        0.00     22.46 o
  -5   4  16       15.72       20.88     23.66 o
  -4   4  16        4.57      -12.14     21.51 o
  -3   4  16        0.34        3.51     19.09 o
  -2   4  16        0.64       21.65     18.32 o
  -1   4  16        6.99       -6.77     20.30 o
   0   4  16       57.71       53.29     11.79 o
   1   4  16        0.01       30.65     19.97 o
   2   4  16       13.54       -6.95     21.76 o
   3   4  16       21.62       29.88     21.36 o
   4   4  16        0.95       23.70     21.43 o
   5   4  16        1.27        9.47     22.49 o
  -5   5  16        1.05       27.83     20.66 o
  -4   5  16        6.13      -22.71     22.71 o
  -3   5  16        0.87       -7.13     21.36 o
  -2   5  16        7.99       27.80     20.85 o
  -1   5  16        1.81        1.13     21.21 o
   0   5  16       38.49       44.74     11.72 o
   1   5  16       22.15      -10.39     21.07 o
   2   5  16        4.88       17.63     20.66 o
   3   5  16       55.39       67.08     14.81 o
   4   5  16        2.83       21.80     20.55 o
  -5   6  16        9.82       27.61     20.99 o
  -4   6  16        0.46      -21.80     21.80 o
  -3   6  16       35.57       26.26     14.59 o
  -2   6  16       38.00       11.78     22.86 o
  -1   6  16       26.73       16.35     21.65 o
   0   6  16       46.57       54.88     13.64 o
   1   6  16        0.91      -14.12     20.96 o
   2   6  16        3.43      -21.40     21.40 o
   3   6  16       25.78       13.57     21.36 o
   4   6  16        4.49       40.23     13.50 o
  -4   7  16       13.77      -19.42     24.03 o
  -3   7  16        2.63        5.01     19.79 o
  -2   7  16        0.25       -6.03     20.92 o
  -1   7  16      193.41      196.40     18.25 o
   0   7  16       16.08       12.18     15.88 o
   1   7  16       19.99       24.03     22.68 o
   2   7  16        5.92       20.77     22.16 o
   3   7  16        3.25      -22.97     22.97 o
   4   7  16        0.00      -21.29     23.11 o
  -4   8  16       57.76       82.33     16.57 o
  -3   8  16       14.21       12.84     22.79 o
  -2   8  16       11.16       -9.95     23.30 o
  -1   8  16        1.39        0.00     21.61 o
   0   8  16        0.01        3.10     14.98 o
   1   8  16        0.42        9.84     20.30 o
   2   8  16        0.70       23.77     18.95 o
   3   8  16       45.07       39.24     15.32 o
  -3   9  16        4.51      -22.31     22.31 o
  -2   9  16        0.02       16.97     13.35 o
  -1   9  16        0.74       23.88     20.92 o
   0   9  16        1.36       -8.09     15.16 o
   1   9  16       42.45       43.01     23.52 o
   2   9  16        0.87      -24.94     24.94 o
   3   9  16        3.68       17.45     23.30 o
  -2  10  16        4.32      -21.94     21.94 o
  -1  10  16       10.63       27.21     19.93 o
   0  10  16        6.29       -0.41     23.86 o
   1  10  16       32.41       46.89     24.50 o
   2  10  16        3.57      -11.96     22.93 o
   0  11  16        0.01       -1.31     15.44 o
  -3   0  17      105.48      132.91     17.34 o
  -1   0  17      208.52      174.79     17.88 o
   1   0  17       45.20       42.50     14.74 o
   3   0  17       25.19        8.81     23.33 o
  -4   1  17        0.97       -7.52     17.23 o
  -3   1  17       63.94       67.89     20.24 o
  -2   1  17      105.90       99.51     11.79 o
  -1   1  17       34.05      -14.85     16.69 o
   0   1  17        6.49      -10.71     10.71 o
   1   1  17        9.82       12.79     13.73 o
   2   1  17       14.20       -0.58     15.27 o
   3   1  17       66.56       66.18     10.99 o
   4   1  17       25.75       32.71     13.00 o
  -4   2  17       24.20       15.40     21.76 o
  -3   2  17       16.64       38.40     21.69 o
  -2   2  17      355.96      394.52     22.24 o
  -1   2  17       31.95       31.05     22.53 o
   0   2  17       16.49       36.97     12.52 o
   1   2  17        5.97        2.41     20.70 o
   2   2  17        0.27      -21.65     21.65 o
   3   2  17        0.02       16.46     21.76 o
   4   2  17        2.94      -22.53     22.53 o
  -4   3  17        0.68        3.88     21.36 o
  -3   3  17        9.45      -21.21     22.53 o
  -2   3  17       10.98       10.97     22.64 o
  -1   3  17       30.46       28.89     23.22 o
   0   3  17        9.63      -12.98     15.19 o
   1   3  17        6.86       12.14     22.16 o
   2   3  17       17.10       35.92     20.74 o
   3   3  17       11.19        2.56     22.64 o
   4   3  17        0.84       38.55     22.53 o
  -4   4  17       18.02       13.06     23.63 o
  -3   4  17        3.01      -21.47     21.69 o
  -2   4  17       30.13       20.96     23.37 o
  -1   4  17       14.51       -4.90     21.87 o
   0   4  17       19.74        8.02     15.72 o
   1   4  17        2.71       14.78     20.23 o
   2   4  17        4.07        0.00     22.93 o
   3   4  17       10.99        1.28     22.60 o
  -4   5  17       23.27       33.10     24.50 o
  -3   5  17        0.40      -22.86     22.86 o
  -2   5  17        7.08       20.04     22.24 o
  -1   5  17      240.94      259.89     19.05 o
   0   5  17       47.55       48.16     13.16 o
   1   5  17       12.20       21.21     21.80 o
   2   5  17       35.25       29.19     24.07 o
   3   5  17        2.12        3.91     20.88 o
  -3   6  17        1.66        7.94     21.21 o
  -2   6  17        2.59       21.65     20.66 o
  -1   6  17       22.35       31.56     23.37 o
   0   6  17       27.48       52.42     10.24 o
   1   6  17       30.62       26.70     23.41 o
   2   6  17        0.94      -23.77     23.77 o
   3   6  17        0.38       11.96     22.68 o
  -3   7  17        6.84      -24.14     24.14 o
  -2   7  17        7.98      -21.03     21.03 o
  -1   7  17        2.28       33.50     20.77 o
   0   7  17       18.20        8.84     15.87 o
   1   7  17        0.00      -22.68     22.68 o
   2   7  17        4.58        7.90     20.41 o
  -2   8  17        0.45        1.35     24.54 o
  -1   8  17       56.56       25.02     26.66 o
   0   8  17       47.59       54.89     13.03 o
   1   8  17        4.76        6.62     22.68 o
  -2   0  18       14.78      -10.42     23.99 o
   0   0  18        0.14       -1.90     15.30 o
   2   0  18       38.83       60.02     15.21 o
  -2   1  18      166.71      205.23     22.07 o
  -1   1  18       13.04        3.21     15.68 o
   0   1  18        0.12       -7.26     10.63 o
   1   1  18        4.49      -16.16     16.16 o
   2   1  18        9.06       15.25     15.87 o
  -2   2  18       44.81       27.50     24.10 o
  -1   2  18        8.21      -21.98     23.11 o
   0   2  18        0.70       31.51     11.76 o
   1   2  18        4.36      -14.34     23.26 o
   2   2  18        3.38        3.99     21.69 o
  -2   3  18       13.58       11.89     24.91 o
  -1   3  18        1.22      -18.25     24.03 o
   0   3  18       40.15       40.36     12.49 o
   1   3  18        9.88       18.40     21.87 o
  -1   4  18       48.63        2.63     25.35 o
   0   4  18        0.91        6.87     23.06 o
   1   4  18       16.91       41.51     15.07 o
 
